# Supplementary material for: Transcriptome-based maturation assessment revealed pro-maturation transcription factors of cardiomyocytes
Source: Front Bioeng Biotechnol. 2026 Feb 18;14:1717996. doi: 10.3389/fbioe.2026.1717996 (PMC12957250; doi:10.3389/fbioe.2026.1717996)
Supplement: Supplementary file 1 [file Table2.xlsx]

## Sheet: Analysis Information
Analysis Type:	PANTHER Overrepresentation Test (Released 20240807)
Annotation Version and Release Date:	GO Ontology database DOI: 10.5281/zenodo.15066566 Released 2025-03-16
Analyzed List:	upload_1 (Homo sapiens)
Reference List:	Homo sapiens (all genes in database)
Test Type:	FISHER
Correction:	FDR

## Sheet: Top Weighted Genes
	PC1	PC2
Ckmt2	0.0358463	0.00627412
Rpl3l	0.0339809	-0.00439346
Tuba8	0.0332181	-0.000592452
RP24-324P21.2	0.0319511	0.00762642
Mb	0.0319268	0.00766076
Xirp2	0.0309899	0.0189312
Lrg1	0.0305023	0.00716865
Ly6a	0.0298857	0.00437637
Ly6c1	0.0297802	0.00200147
RP24-79E2.2	0.0295499	-0.0319567
Plin5	0.028883	-0.00858296
RP23-27C9.2	0.0285352	0.00176275
Lrtm1	0.0279716	-0.029027
Lrrc2	0.026987	0.00169876
Perm1	0.0269741	0.00700218
RP23-292J1.4	0.0265098	-0.000466193
Ces1d	0.0260859	0.0407296
Mapt	0.0254766	-0.0107204
Slc25a34	0.0247899	-0.0163607
H2-Aa	0.0247196	0.0255547
RP23-57D10.3	0.0245541	-0.0223798
Myh14	0.0241942	0.0173001
Asb14	0.023918	0.012916
RP23-281H4.12	0.0238531	0.000723827
Rxrg	0.023501	0.0107031
Plin4	0.0234132	0.0219598
Art1	0.0233878	0.0296757
Ankrd23	0.0233847	-0.0218423
RP23-294I17.8	0.0231367	-0.0228005
Acss1	0.0230095	0.00935654
Asb15	0.0229108	-0.00401194
Cbr2	0.022715	0.0206474
Myl2	0.0226837	-0.0919722
Kcnip2	0.0226787	-0.00418479
Tuba4a	0.0224977	0.0054619
H2-Eb1	0.0223901	0.0222695
Dgat2	0.0221286	-0.000331183
Hspb6	0.0219155	-0.00403755
Mylk4	0.0217343	0.0293862
Inmt	0.0216254	0.0211624
Fabp4	0.0216061	0.00166362
Pla2g5	0.0215316	0.0148847
Cox8b	0.0213352	0.00527934
Ptgds	0.0211974	-0.011152
Cfd	0.0211359	0.0160615
Rgs5	0.021086	0.00649882
Grm1	0.0209214	0.00846953
Asb11	0.0207947	0.00425885
Lpl	0.020543	0.00511615
Slc38a3	0.0203552	-0.000710354
Pln	0.0198964	-0.0138353
Vtn	0.0196679	-0.00146018
RP23-52N2.1	0.0196652	0.00542136
Tesc	0.0195691	-0.034314
C1qtnf9	0.0195232	-0.00269133
Gsn	0.0194776	0.0255501
Plet1os	0.0194495	0.00198176
Fbp2	0.0193418	-0.0204974
Scgb1c1	0.0192994	-0.0152614
Cd74	0.0192973	0.0223841
Neat1	0.0192655	0.0148519
Ccl6	0.0191741	0.0284141
RP23-402K12.2	0.0190774	0.0276097
Cox7a1	0.0188339	0.00299995
Coq10a	0.0187414	0.00348989
Ifi203	0.0186919	0.00673797
Abcb4	0.0186524	0.00582525
Asb10	0.0186454	0.000545606
RP24-501G17.2	0.0186117	-0.00855076
Myom2	0.0185306	0.0207543
Timp4	0.018492	0.00311398
Cp	0.0184828	0.0294557
RP23-349H12.7	0.0183233	-0.0147199
Prelp	0.0182355	0.0086786
Smco1	0.018207	0.00820783
Cyp4b1	0.0182003	-0.00601814
Ech1	0.0181636	-0.00438069
Slc41a3	0.0180595	0.00906579
Klhl33	0.0180439	0.0138932
Adamtsl5	0.0179853	-0.000963262
Slc28a2	0.0179476	-0.00463707
Hist1h4h	0.0179455	0.00709055
RP23-8J15.6	0.0179122	-0.00615543
mt-Nd4l	0.0179088	-0.00620896
Yipf7	0.0178468	0.00821239
Rilp	0.0178118	-0.00244327
H2-Ab1	0.0177847	0.0204589
Fndc5	0.0176518	0.0221421
Tcap	0.0174589	0.0164677
Dhrs7c	0.0174355	0.0212583
Mgl2	0.017382	0.0137219
Bdh1	0.0173534	-0.00634949
Steap4	0.0173219	-0.00075055
Galnt15	0.0172801	0.0148539
Fbxo40	0.0172143	-0.00520417
Wfdc17	0.0171575	0.0246828
Gpd1	0.0171062	0.00567474
H2-K1	0.0169966	0.0240387
S100a1	0.016936	0.00336462
Crispld2	0.0168378	0.0215948
Itgb6	0.0167917	0.00915968
Clec3b	0.0167756	0.0211019
Entpd2	0.0166263	0.0186057
C1s1	0.0165982	0.0227634
Hspb8	0.0165817	0.00492002
Macrod1	0.0165571	-0.00534782
Cxcl14	0.0165469	0.00235316
Gpihbp1	0.0164783	-0.00201785
Cep85l	0.0164298	-0.0118825
Murc	0.0163921	-0.0155724
Lynx1	0.016377	0.00797025
Lyz2	0.0163466	0.0199386
Lingo3	0.0162207	-0.00694131
Sp100	0.0161142	0.0122722
Lpin1	0.0161103	0.0141855
Cd36	0.0160187	-0.000934398
Iigp1	0.0160172	0.0130086
Gstm1	0.0160043	0.0179024
Tmod4	0.0159103	-0.00100046
H2-D1	0.0158868	0.0194858
Xdh	0.0158725	0.0206813
Myoz2	0.0158537	0.00418614
Fabp3	0.0158271	-0.00966827
Scn4b	0.0158256	-0.00287324
RP24-559D16.1	0.0157525	0.0139169
Myot	0.0157411	-0.00315417
Klf9	0.0157017	0.0217824
Sgcg	0.0157015	0.0128453
Mlxipl	0.0156651	0.00754419
C4b	0.0156649	0.0320864
Mmp3	0.0156255	0.0221157
Abca8a	0.0156229	0.0223232
Jam2	0.015613	0.0100315
RP23-269K2.1	0.0155938	-0.00905574
Mtfp1	0.0155329	-0.003145
Sod3	0.0154403	0.0315733
Adck3	0.0154056	0.00251669
Hrc	0.0153185	0.00683266
Atp1a2	0.0153006	0.0044282
Itga7	0.015272	0.00754042
Slco2b1	0.0152619	0.00942598
Cpxm2	0.0152111	-0.00718022
Aqp1	0.0151799	0.00822438
Bcl6	0.0151365	0.010856
Cyfip2	0.0150946	-0.0232185
Asb5	0.0150805	-0.00761985
Sqrdl	0.0150416	0.0119229
RP23-273O7.3	0.0150346	-0.00921571
Nqo1	0.0149961	-0.00678913
Ifi27l2a	0.0149938	0.0185601
Gvin1	0.0149398	0.00772543
RP23-454A11.1	0.0149297	0.00762615
Slc2a4	0.0149057	0.00872319
mt-Tm	0.0149047	0.012249
Cd300lg	0.0148691	0.0048026
Htra3	0.0148385	0.0297963
Cd163	0.0148165	0.0233007
P2ry2	0.0148159	0.00149206
Ms4a4d	0.0147651	0.0137133
Cidea	0.0147363	-0.00631685
Gstk1	0.0147127	0.0159211
H2-Q7	0.0147007	0.0128899
mt-Atp8	0.0145765	-0.00713118
Plbd1	0.0144702	-0.0086621
Srgn	0.0144674	0.00606831
Psmb8	0.0144606	0.0139998
Hrasls	0.0144425	-0.00231271
Clu	0.0144078	0.0378706
Pcolce2	0.0143941	0.0227213
Ucp3	0.0143777	-0.0126712
Cygb	0.0143695	0.0175073
Col5a3	0.0143205	0.0117188
Eef1a2	0.0142392	-0.000586471
Abcb1a	0.0141923	0.00180115
Serpina3n	0.0141869	0.0186205
Ephx2	0.0141824	-0.00231551
Acsl1	0.0141531	7.82205e-05
RP24-231D14.1	0.0141388	0.00367922
Alpl	0.0140999	0.00183938
Pnpla2	0.0140924	0.00633823
Ly6c2	0.0140818	0.00169617
Pxmp2	0.0140573	0.0052956
Ldhd	0.0140512	0.00357179
RP23-407K8.2	0.014035	-0.0055977
RP24-171J16.5	0.014033	-0.00372082
Dpep1	0.0140087	0.0263095
Lgals4	0.0139663	-0.00551652
C3	0.0139234	0.0478208
RP24-89G21.6	0.0139182	-0.00957113
Penk	0.0139005	0.00722392
Slfn5	0.0138713	0.013836
Acadvl	0.0138699	-0.0044034
Parp3	0.0138615	0.0163495
Maob	0.0138581	0.0222476
Fgf1	0.0138572	0.0032012
Syt7	0.0137701	0.0111367
Cbx7	0.0137511	0.0218247
Btnl9	0.0137432	-0.00892687
RP23-428E11.1	0.0137023	-0.000629793
Kcnb1	0.013683	0.00729345
Gpr157	0.0136197	-0.01032
Adhfe1	0.0135787	-0.00490635
Retnla	0.0135591	0.0217537
Nol3	0.0135363	0.000643299
Rai2	0.0134831	0.00601629
Cox6a2	0.0134803	0.00280055
Arhgef19	0.0134608	0.0111983
Art5	0.0134377	0.02144
RP24-123B22.3	0.0134182	-0.0157167
Cmya5	0.0133555	0.0213368
Clec10a	0.0133544	0.0185056
Ckm	0.0133272	-0.00409129
RP23-42C15.1	0.0133209	-0.00688367
mt-Ti	0.0132833	0.0127697
Fcgr2b	0.0132563	0.0125813
Thrsp	0.0132119	0.00580085
Sycp3	0.0131709	0.0085321
RP23-360N5.1	0.0131306	-0.00390123
Cilp2	0.0131242	0.051639
Cytl1	0.0131047	0.0301366
Fitm2	0.013085	0.0122384
RP23-359F12.1	0.0130239	0.0145421
C1ra	0.0130226	0.0314939
P2rx5	0.0129522	0.00661503
Armc2	0.0129404	0.00197939
Nceh1	0.012935	0.00617143
Fam213b	0.0129348	-0.00841623
Hr	0.012933	0.0141021
Art3	0.0129195	0.023284
Gda	0.0129185	0.0219118
Trim7	0.0129104	-0.00477456
Zbtb16	0.0128843	0.0105266
Pink1	0.0128181	0.00953913
Fmo1	0.0128085	0.00717867
RP24-274J5.2	0.0127735	0.00967007
Hfe2	0.0127722	0.0178243
Tap2	0.0127686	0.0172944
Myoc	0.0127556	0.0191779
Rbp7	0.0127367	-0.00442568
Prr33	0.0127065	0.000181779
Ndrg2	0.0126694	0.00466823
Scd1	0.0126047	0.0250622
Tgtp2	0.0125486	0.00625247
Dnaaf3	0.0125145	0.00877055
Pde4dip	0.0124967	0.00717718
Apod	0.0124905	0.0164821
Cilp	0.0124898	0.00782557
Tgtp1	0.0124782	0.00575156
Ighm	0.0124116	0.0152969
Hhatl	0.0123871	0.00972439
Phyhd1	0.0123727	-0.00453631
Psmb9	0.0123683	0.0122113
Hadhb	0.0123501	-0.00816924
Myh11	0.0123247	-0.00194804
Hcn2	0.0123074	-0.00646943
mt-Ts2	0.0122828	0.0047229
Rsad2	0.0121897	0.00268644
Car4	0.0121884	-0.0149098
mt-Nd5	0.0121674	-0.00343198
Efcab2	0.0121499	0.0103516
Magix	0.0121173	-0.00679776
Cryab	0.0120887	0.003619
RP23-395P6.10	0.0120211	-0.00469376
C1qa	0.0120159	0.0222049
Cdnf	0.0120149	0.0104717
Paqr9	0.0119916	0.0146547
Me3	0.0119706	0.00904059
Ighg2c	0.01192	0.0139268
AC171273.3	0.0118708	-0.00122562
Cngb3	0.0118667	0.00363301
mt-Co3	0.0118489	-0.004996
Habp2	0.01184	-0.00373024
Thrb	0.0118338	0.0175045
RP23-8J15.4	0.0118304	-0.00500643
Phyh	0.0118282	0.00591915
mt-Tr	0.0117748	0.00296441
Pla1a	0.0117726	-0.00436977
Lims2	0.011769	0.00990135
Pcdh19	0.0117077	-0.00261419
Ablim3	0.0117063	0.00144693
mt-Tv	0.0116997	0.0105032
Mpc1	0.0116862	0.00134792
RP23-237P18.2	0.0116793	0.0213616
Gck	0.011668	-0.00614456
Rgcc	0.0116529	-0.00846276
Tmtc1	0.0116171	0.0241613
Ar	0.0116158	0.0241525
Fgf16	0.0115915	-0.0178458
Rgs4	0.011573	-0.00351621
Arhgap20	0.0115695	0.0125371
Gbp6	0.0115197	0.00429049
Got1	0.0115166	0.00133946
Rom1	0.0115144	0.00517658
Pi16	0.0115117	0.0255014
Epas1	0.0115063	0.00453874
Trabd2b	0.0114942	0.0157366
Sgca	0.0114926	0.000187209
RP23-8J15.7	0.0114861	-0.000260826
Msrb1	0.0114852	0.000687678
Bdnf	0.0114749	-0.0026595
Sncg	0.0114503	0.00279869
Gpt	0.011446	-0.00903342
Acadm	0.011425	-0.00614808
F13a1	0.0114224	0.0137572
Calr3	0.0114097	0.00173246
mt-Nd2	0.0114093	2.08718e-06
Trim54	0.011381	0.0132073
Mal	0.01138	0.0117383
Rcan2	0.0113744	0.00690888
Myl3	0.0113441	-0.0462286
mt-Cytb	0.0113199	-0.00461781
Tmem25	0.0113087	-0.00632474
Ankrd9	0.0113041	0.00260803
Rorc	0.0111896	0.00157767
RP23-8J15.5	0.0111822	-0.00793993
mt-Nd3	0.0111809	-0.00793925
Mpc2	0.0111548	-0.00468424
Scara5	0.011148	0.00778178
Fam174b	0.0111233	0.0126389
RP24-293E17.2	0.0111232	-0.00273681
Nrap	0.0111214	-0.00275202
C1qc	0.0111112	0.0192149
Osbp2	0.0111026	0.0294383
Dnajc28	0.0110646	0.00382629
RP23-261G3.2	0.0110351	0.00730555
Ccl9	0.0110231	0.0105447
Tnfaip2	0.0110022	-0.0104259
Ttll1	0.0109991	-0.00749004
Rasgrf2	0.0109958	0.00359153
Ifi203-ps	0.010994	-0.00380232
Ifitm3	0.0109464	0.0138653
P2ry1	0.0109381	0.00284777
Immp2l	0.0109193	-0.00279572
Kcnv2	0.0108803	0.00949739
Pcsk6	0.0108774	0.0013975
Mgst3	0.0108684	-0.00394583
Tcaim	0.010867	0.0103556
Gbp2	0.0108579	0.0165408
Apol10b	0.0108419	0.00341742
Fabp3-ps1	0.0108347	-0.0133935
Acad12	0.0108312	0.00992099
RP23-329M7.3	0.0108278	0.0038935
Krt222	0.0108259	0.018763
Rtn4r	0.0108124	-0.0175126
Pparg	0.0107782	-0.00189412
Nr1h3	0.010733	0.0216039
RP23-128D9.4	0.0107251	-0.0023276
Gsta3	0.010722	0.0138785
Mndal	0.0107114	0.00554595
Acyp2	0.0106819	0.00167458
Cxcl12	0.010679	-0.0105048
RP23-469H11.2	0.0106488	-0.00841728
Hk2	0.0106126	-0.00376885
Tmem82	0.0105759	-0.0109633
mt-Tl1	0.0105399	0.00298015
AC114666.2	0.0105359	0.0111712
mt-Co2	0.0105296	-0.00650201
RP23-8J15.2	0.0105267	-0.0065021
Mid1ip1	0.0104966	-0.00145158
Hsd11b1	0.010488	0.00949277
RP23-430N15.2	0.0104704	0.000599658
Lmod2	0.0104602	0.00554259
Aqp7	0.0104564	0.00135707
RP23-353K7.9	0.0104213	-0.00103787
Kcnn1	0.0104179	0.00283449
RP24-221D13.1	0.0103941	0.000816599
Tnni3	0.0103932	0.00532318
Tcp11l2	0.0103741	0.00651123
Adap2	0.0103529	0.00928428
Ppp1r3a	0.0103447	0.00894813
Ppara	0.0103415	0.00542346
Klhdc8a	0.0103361	0.00117895
Ifi207	0.0103132	0.0125502
RP23-125F10.5	0.0102875	-0.00165631
Lnx1	0.0102761	0.000465714
Sh3rf2	0.0102649	-0.00378777
Vwa1	0.0102515	0.00038624
Dmpk	0.0102474	0.00893008
Limch1	0.0102313	0.00374808
Fhl2	0.0102288	-0.00782219
Pdk4	0.0102278	-0.0025916
mt-Nd4	0.0102262	-0.00554121
Dhrs3	0.0102227	0.00912951
RP23-299N4.1	0.0101869	0.0125234
Coq9	0.0101813	-0.0030888
Ampd3	0.0101668	0.00769287
Chpt1	0.0101556	0.0111353
RP24-216M19.2	0.0101469	0.0123676
Acsl6	0.0101158	0.0128794
RP23-56C21.4	0.010104	-0.00771753
Higd1b	0.0100931	-0.0112738
Sybu	0.010086	-0.000788303
Igkc	0.0100835	0.0183402
C1rb	0.010081	0.026695
RP23-93K3.8	0.0100689	0.0229627
Fas	0.0100651	0.00829518
F830016B08Rik	0.0100437	0.00149436
RP24-459E13.2	0.0100269	0.0029025
Acad11	0.0100247	0.00692912
RP23-287C12.3	0.00999701	0.0146516
Sparcl1	0.00999057	0.0019538
Col8a1	0.00997417	0.00958595
Rilpl1	0.00996949	0.00658798
Adgrg1	0.00995875	-0.00788887
Ccl21a	0.00994362	-0.00275622
9930111J21Rik2	0.00993462	0.00431107
Myadml2	0.00993413	0.00189583
Trim30a	0.00992947	0.00968194
Gsto1	0.00991924	-0.0165722
Ank1	0.00990703	0.0160564
Asb18	0.00989275	0.00328273
Cmss1	0.00987759	0.00285847
Clec1a	0.00985062	-0.00063877
Myo5b	0.00977299	0.00928244
RP24-170A20.2	0.00975296	0.00329638
RP24-330K6.1	0.00974892	0.00910366
RP23-172B16.4	0.00974109	0.0107966
Ogdh	0.00971317	-0.000691611
Nos2	0.00970705	-0.00732759
Oxct1	0.00968284	-0.00599305
Eif4e3	0.00967658	0.00468922
Decr1	0.00967053	-0.0052318
Mgll	0.00966989	0.00335785
RP23-212H13.8	0.00966292	0.00399654
Clic5	0.00966103	0.00154343
Ndufa4	0.00964867	-1.26632e-05
Vsir	0.00964714	0.00273956
Nudt7	0.00963746	-0.001231
RP23-170C11.3	0.00963628	-0.00121238
Klf15	0.0096331	0.00897226
C1qb	0.00963114	0.0157385
Prodh	0.00962352	0.00559737
RP23-478H15.4	0.00962155	0.00832824
RP23-243B24.4	0.00961556	0.0115834
Olfr558	0.0096007	-0.00708966
Folr2	0.00957185	0.0147278
Alox5	0.00956322	0.00301105
Tango2	0.00954158	0.00359801
Col15a1	0.00953341	0.0174959
Aldh2	0.00952796	0.0124896
Fbxo31	0.00952693	0.00278972
Txlnb	0.00952237	0.0135362
Ccng1	0.00951365	0.000675306
Pfkm	0.00950795	0.00379623
RP23-315E20.1	0.00950753	0.030922
RP23-407K8.4	0.0094776	-0.0070559
Igfbp7	0.00946822	0.0166099
Mybpc2	0.00946305	-0.0084936
Mlycd	0.00941793	-0.00434745
Cntn2	0.00935707	0.0105275
Aldob	0.00933632	0.0026182
Ntsr2	0.00932958	0.0239524
Serping1	0.00931036	0.0227306
Rbfox1	0.00929323	0.0235086
Prune2	0.00929034	9.87228e-05
Pdk2	0.0092825	0.00281237
Meox2	0.00927162	-0.00772873
RP23-391A14.5	0.00926981	0.00789086
Irgm2	0.00926081	0.0153854
Tmem182	0.00925002	0.014339
Slc22a3	0.00924083	0.0154275
Abcb9	0.00923678	0.00222245
Ifit3	0.00922361	0.0142667
Slc27a1	0.00922277	0.0100718
Aldh4a1	0.00921645	0.00260445
Dcn	0.00920484	0.0205831
Ushbp1	0.00920219	-0.00195015
Tcf15	0.00919852	-0.00534936
Adgrl4	0.00917326	0.00118911
Rgma	0.00916303	0.0136047
Rhbdl3	0.00916136	0.0239047
RP24-417N13.2	0.00914647	-0.00803703
RP23-224J9.3	0.00910151	0.0207661
Atp2a2	0.00910147	0.0102698
Igtp	0.00909633	0.00609619
Cmklr1	0.00908506	0.0124333
Syngr1	0.00906917	0.0120132
Mgp	0.00904187	0.0297097
St8sia4	0.00903514	-3.19823e-05
Gzmm	0.00901741	-0.00126554
RP23-384C18.9	0.00898468	-0.00362441
Hs3st5	0.00897424	-0.00371028
RP23-45P1.1	0.00897229	-0.0057984
Sema3g	0.00896778	-0.00507259
RP23-42C15.3	0.00896427	-0.00425522
RP23-310J6.1	0.0089517	-0.00739509
Slco5a1	0.00893144	0.00896788
Irak3	0.00892831	0.0114234
RP24-487F9.4	0.00890304	0.0087819
Ccl8	0.00889697	0.00782895
Aldh6a1	0.00889687	0.00381813
Ank	0.00889077	0.00618826
Kifc3	0.00888582	-0.00117285
mt-Nd1	0.00888196	-0.00786198
Sdr39u1	0.00887633	0.00251784
RP23-234F23.1	0.00886969	0.0378101
Sema7a	0.00881783	-0.00458367
Rap1gap2	0.00881303	0.00743478
Prob1	0.00879454	0.0193525
Klhl40	0.0087942	0.00566342
Lrrc14b	0.00878591	0.00320128
Dnajb2	0.00877346	0.00506477
RP23-230H3.2	0.00877344	0.0119188
Optn	0.00876789	0.000617542
Phyhip	0.00876376	0.00553363
Igsf1	0.0087572	0.00810162
Cx3cl1	0.00875371	-0.00638197
Hist1h2be	0.0087481	0.010103
Ldhb	0.008746	-0.00663511
Nudt8	0.00874479	0.00798932
Ttc7	0.00872742	0.0122008
Frmpd3	0.00872163	-0.000207221
Gm5514	0.00871934	-0.00584562
Eno3	0.00871186	-0.00595719
RP23-8J15.3	0.00870513	-0.00429231
mt-Atp6	0.00868093	-0.00428421
Cpt2	0.00867888	-0.00557792
Ephx1	0.00865315	0.0178654
Csdc2	0.00865059	0.0293572
Map1lc3a	0.00864529	0.00448983
Lgr6	0.00864013	0.029338
Pygm	0.00862978	-0.000421081
Oxld1	0.00858704	-0.00214761
Pdzd3	0.0085811	-0.00316885
Hfe	0.0085792	0.00656597
Glul	0.00857739	-0.00184256
Cnksr1	0.00857721	-0.00489055
RP23-392I3.13	0.00857579	-0.0038243
Sult1a1	0.00856567	0.0122854
Tmem140	0.00855841	0.00274779
Lrrc3b	0.00855684	0.0213937
Acot13	0.00854429	-0.00514587
Mmp9	0.00854084	0.0132718
Lgals3bp	0.00853956	0.0085189
RP23-465M17.1	0.00852851	0.00667428
Tmem38a	0.00851852	0.00454244
Chchd10	0.00850761	0.000933857
RP23-225M4.1	0.00850557	-0.00193305
AC167245.5	0.00850511	0.00909515
Twf2	0.00848128	-0.00148593
Ogdhl	0.00847101	-0.0145928
Mettl7a2	0.00844547	0.0111504
Efhd1	0.00844473	0.00433563
Hist1h2bc	0.00844147	0.00853324
Fmo2	0.00843955	0.0341558
RP24-289J8.2	0.00843936	-0.00188308
Dvl2	0.00843885	-0.0064521
Ndufb10	0.00843572	-0.000551562
Nrxn2	0.0084296	0.0136883
Pcp4l1	0.00842868	0.0214222
RP23-229O18.1	0.00837218	-0.00348945
Lrrc27	0.00836442	-0.00466537
Pptc7	0.00836014	-0.000975563
RP23-345H24.2	0.00833543	-0.00462178
Them6	0.00833415	0.0109844
Mettl7a1	0.00833091	0.0126436
Srrm4	0.00832943	0.0033024
Ggct	0.00832595	0.0200016
Mustn1	0.00831084	0.00663318
H2-DMb1	0.00829964	0.0135246
Plxdc1	0.00828009	0.00301823
RP24-477O8.1	0.00827307	0.0134723
Ndufs7	0.00826395	-0.00388827
Echdc3	0.00826282	0.00297689
Hist2h2aa1	0.00825808	0.00357926
Sod2	0.00825664	-0.00295343
Cystm1	0.00824302	-0.000539194
RP23-346G8.1	0.0082316	0.000529209
Kcna1	0.00823067	0.019815
Ip6k3	0.0082247	-0.00811306
Adprhl1	0.0082223	-0.00473595
RP23-354I18.3	0.00821943	-0.0151791
RP23-116D4.2	0.00819623	0.00148597
Slc25a33	0.00819506	-0.000553424
Fam69b	0.00818651	0.00435414
Vit	0.008181	0.0252111

## Sheet: Increased MF
GO molecular function complete	Homo sapiens - REFLIST (20580)	upload_1 (449)	upload_1 (expected)	upload_1 (over/under)	upload_1 (fold Enrichment)	upload_1 (raw P-value)	upload_1 (FDR)
oxidoreductase activity (GO:0016491)	727	60	15.86	+	3.78	5.32e-19	2.7e-15
electron transfer activity (GO:0009055)	114	18	2.49	+	7.24	5.23e-11	1.33e-07
nucleic acid binding (GO:0003676)	3988	42	87.01	-	0.48	5.18e-09	8.76e-06
oxidoreduction-driven active transmembrane transporter activity (GO:0015453)	65	12	1.42	+	8.46	1.42e-08	1.8e-05
NADH dehydrogenase activity (GO:0003954)	44	10	0.96	+	10.42	2.83e-08	2.87e-05
primary active transmembrane transporter activity (GO:0015399)	164	17	3.58	+	4.75	1.2e-07	8.72e-05
catalytic activity (GO:0003824)	5658	175	123.44	+	1.42	1.04e-07	8.77e-05
sulfur compound binding (GO:1901681)	271	22	5.91	+	3.72	1.43e-07	9.06e-05
active monoatomic ion transmembrane transporter activity (GO:0022853)	115	14	2.51	+	5.58	2.16e-07	0.00011
NADH dehydrogenase (ubiquinone) activity (GO:0008137)	41	9	0.89	+	10.06	1.95e-07	0.00011
flavin adenine dinucleotide binding (GO:0050660)	87	12	1.9	+	6.32	4.06e-07	0.000171
glycosaminoglycan binding (GO:0005539)	241	20	5.26	+	3.8	3.72e-07	0.000172
oxidoreductase activity, acting on NAD(P)H, quinone or similar compound as acceptor (GO:0016655)	58	10	1.27	+	7.9	4.52e-07	0.000176
DNA binding (GO:0003677)	2516	24	54.89	-	0.44	1.22e-06	0.000388
catalytic activity, acting on a nucleic acid (GO:0140640)	629	0	13.72	-	< 0.01	1.21e-06	0.000408
heparin binding (GO:0008201)	171	16	3.73	+	4.29	1.13e-06	0.000411
proton transmembrane transporter activity (GO:0015078)	183	16	3.99	+	4.01	2.78e-06	0.000783
oxidoreductase activity, acting on the CH-OH group of donors, NAD or NADP as acceptor (GO:0016616)	122	13	2.66	+	4.88	2.71e-06	0.000808
oxidoreductase activity, acting on CH-OH group of donors (GO:0016614)	132	13	2.88	+	4.51	6.53e-06	0.00174
transporter activity (GO:0005215)	1251	52	27.29	+	1.91	8.24e-06	0.00209
transmembrane transporter activity (GO:0022857)	1132	48	24.7	+	1.94	1.28e-05	0.0031
small molecule binding (GO:0036094)	6333	181	138.17	+	1.31	1.66e-05	0.00383
active transmembrane transporter activity (GO:0022804)	457	25	9.97	+	2.51	2.71e-05	0.00572
oxidoreductase activity, acting on NAD(P)H (GO:0016651)	90	10	1.96	+	5.09	2.66e-05	0.00587
structural constituent of muscle (GO:0008307)	43	7	0.94	+	7.46	3.67e-05	0.00744
oxidoreductase activity, acting on superoxide radicals as acceptor (GO:0016721)	4	3	0.09	+	34.38	4.06e-05	0.00762
superoxide dismutase activity (GO:0004784)	4	3	0.09	+	34.38	4.06e-05	0.00792
monoatomic cation transmembrane transporter activity (GO:0008324)	646	31	14.09	+	2.2	4.68e-05	0.00848
transcription regulator activity (GO:0140110)	1927	19	42.04	-	0.45	5.23e-05	0.00914
olfactory receptor activity (GO:0004984)	438	0	9.56	-	< 0.01	9.54e-05	0.0161
inorganic cation transmembrane transporter activity (GO:0022890)	612	29	13.35	+	2.17	0.000102	0.0162
identical protein binding (GO:0042802)	2211	75	48.24	+	1.55	0.000106	0.0163
coenzyme A diphosphatase activity (GO:0010945)	5	3	0.11	+	27.5	9.98e-05	0.0163
lipid binding (GO:0008289)	864	36	18.85	+	1.91	0.000197	0.027
NADP binding (GO:0050661)	56	7	1.22	+	5.73	0.000207	0.0276
NAD+-protein-arginine ADP-ribosyltransferase activity (GO:0106274)	6	3	0.13	+	22.92	0.000196	0.0277
oxidoreductase activity, acting on a heme group of donors (GO:0016675)	14	4	0.31	+	13.1	0.000188	0.0281
catalytic activity, acting on RNA (GO:0140098)	411	0	8.97	-	< 0.01	0.000217	0.0282
N,N-dimethylaniline monooxygenase activity (GO:0004499)	6	3	0.13	+	22.92	0.000196	0.0285
binding (GO:0005488)	16749	394	365.42	+	1.08	0.000288	0.0356
nuclear receptor activity (GO:0004879)	59	7	1.29	+	5.44	0.000288	0.0365
ligand-modulated transcription factor activity (GO:0098531)	60	7	1.31	+	5.35	0.00032	0.0377
glutathione transferase activity (GO:0004364)	28	5	0.61	+	8.18	0.000314	0.0379
long-chain fatty acid transmembrane transporter activity (GO:0005324)	16	4	0.35	+	11.46	0.00033	0.0381
oxidoreductase activity, acting on the aldehyde or oxo group of donors (GO:0016903)	45	6	0.98	+	6.11	0.000413	0.0466
inorganic molecular entity transmembrane transporter activity (GO:0015318)	731	31	15.95	+	1.94	0.000423	0.0467
A1 adenosine receptor binding (GO:0031686)	2	2	0.04	+	45.84	0.000475	0.0482
molecular_function (GO:0003674)	18289	421	399.02	+	1.06	0.000459	0.0485
anion binding (GO:0043168)	2427	78	52.95	+	1.47	0.000474	0.0491
antioxidant activity (GO:0016209)	84	8	1.83	+	4.37	0.000494	0.0491
Unclassified (UNCLASSIFIED)	2291	28	49.98	-	0.56	0.000459	0.0495
monoatomic ion transmembrane transporter activity (GO:0015075)	762	32	16.62	+	1.92	0.00052	0.0498
sequence-specific DNA binding (GO:0043565)	1628	17	35.52	-	0.48	0.000519	0.0506

## Sheet: Increased BP
GO biological process complete	Homo sapiens - REFLIST (20580)	upload_1 (449)	upload_1 (expected)	upload_1 (over/under)	upload_1 (fold Enrichment)	upload_1 (raw P-value)	upload_1 (FDR)
small molecule metabolic process (GO:0044281)	1576	96	34.38	+	2.79	1.24e-20	1.83e-16
organic acid metabolic process (GO:0006082)	796	64	17.37	+	3.69	1.19e-19	8.85e-16
carboxylic acid metabolic process (GO:0019752)	766	62	16.71	+	3.71	3.41e-19	1.26e-15
monocarboxylic acid metabolic process (GO:0032787)	509	50	11.11	+	4.5	4.33e-19	1.28e-15
oxoacid metabolic process (GO:0043436)	788	63	17.19	+	3.66	3.17e-19	1.57e-15
fatty acid metabolic process (GO:0006631)	330	37	7.2	+	5.14	3.17e-16	7.84e-13
energy derivation by oxidation of organic compounds (GO:0015980)	270	30	5.89	+	5.09	2.82e-13	5.97e-10
generation of precursor metabolites and energy (GO:0006091)	371	35	8.09	+	4.32	3.74e-13	6.92e-10
small molecule catabolic process (GO:0044282)	354	34	7.72	+	4.4	4.93e-13	8.11e-10
lipid metabolic process (GO:0006629)	1211	67	26.42	+	2.54	2.91e-12	4.32e-09
cellular respiration (GO:0045333)	189	24	4.12	+	5.82	4.05e-12	5.46e-09
regulation of fatty acid metabolic process (GO:0019217)	101	17	2.2	+	7.71	6.33e-11	7.82e-08
cellular response to chemical stimulus (GO:0070887)	1959	87	42.74	+	2.04	1.05e-10	1.11e-07
chemical homeostasis (GO:0048878)	917	53	20.01	+	2.65	1.02e-10	1.16e-07
purine-containing compound metabolic process (GO:0072521)	506	37	11.04	+	3.35	1.48e-10	1.46e-07
homeostatic process (GO:0042592)	1493	72	32.57	+	2.21	1.58e-10	1.46e-07
respiratory electron transport chain (GO:0022904)	109	17	2.38	+	7.15	2.2e-10	1.92e-07
regulation of lipid metabolic process (GO:0019216)	331	29	7.22	+	4.02	2.44e-10	2.01e-07
aerobic respiration (GO:0009060)	161	20	3.51	+	5.69	3.81e-10	2.97e-07
oxidative phosphorylation (GO:0006119)	118	17	2.57	+	6.6	7.88e-10	5.84e-07
regulation of ketone metabolic process (GO:0010565)	135	18	2.95	+	6.11	9.08e-10	6.12e-07
electron transport chain (GO:0022900)	119	17	2.6	+	6.55	9.01e-10	6.36e-07
carboxylic acid catabolic process (GO:0046395)	228	23	4.97	+	4.62	1.21e-09	7.48e-07
organic acid catabolic process (GO:0016054)	228	23	4.97	+	4.62	1.21e-09	7.8e-07
regulation of fatty acid oxidation (GO:0046320)	34	10	0.74	+	13.48	1.82e-09	1.08e-06
nucleobase-containing small molecule metabolic process (GO:0055086)	609	39	13.29	+	2.94	2.14e-09	1.22e-06
organophosphate metabolic process (GO:0019637)	977	52	21.32	+	2.44	3.02e-09	1.66e-06
aerobic electron transport chain (GO:0019646)	87	14	1.9	+	7.38	5.73e-09	3.03e-06
nucleoside phosphate metabolic process (GO:0006753)	582	37	12.7	+	2.91	6.86e-09	3.5e-06
regulation of small molecule metabolic process (GO:0062012)	337	27	7.35	+	3.67	7.14e-09	3.53e-06
muscle system process (GO:0003012)	296	25	6.46	+	3.87	9.08e-09	4.34e-06
ATP synthesis coupled electron transport (GO:0042773)	92	14	2.01	+	6.97	1.21e-08	5.43e-06
mitochondrial ATP synthesis coupled electron transport (GO:0042775)	92	14	2.01	+	6.97	1.21e-08	5.6e-06
response to oxygen levels (GO:0070482)	330	26	7.2	+	3.61	1.92e-08	8.37e-06
cellular process (GO:0009987)	15563	387	339.54	+	1.14	3.06e-08	1.3e-05
ATP metabolic process (GO:0046034)	170	18	3.71	+	4.85	3.68e-08	1.52e-05
mitochondrial electron transport, NADH to ubiquinone (GO:0006120)	47	10	1.03	+	9.75	5.56e-08	2.23e-05
response to oxygen-containing compound (GO:1901700)	1550	67	33.82	+	1.98	6.3e-08	2.39e-05
response to decreased oxygen levels (GO:0036293)	303	24	6.61	+	3.63	6.15e-08	2.4e-05
lipid catabolic process (GO:0016042)	304	24	6.63	+	3.62	6.54e-08	2.42e-05
response to abiotic stimulus (GO:0009628)	1135	54	24.76	+	2.18	8.38e-08	3.03e-05
purine-containing compound catabolic process (GO:0072523)	108	14	2.36	+	5.94	9.76e-08	3.36e-05
positive regulation of fatty acid metabolic process (GO:0045923)	38	9	0.83	+	10.86	9.61e-08	3.39e-05
response to stimulus (GO:0050896)	8280	236	180.65	+	1.31	1.01e-07	3.39e-05
response to hypoxia (GO:0001666)	289	23	6.31	+	3.65	1.07e-07	3.51e-05
cellular homeostasis (GO:0019725)	690	38	15.05	+	2.52	1.84e-07	5.94e-05
organophosphate catabolic process (GO:0046434)	190	18	4.15	+	4.34	2.02e-07	6.38e-05
xenobiotic metabolic process (GO:0006805)	133	15	2.9	+	5.17	2.21e-07	6.83e-05
catabolic process (GO:0009056)	2040	80	44.51	+	1.8	2.28e-07	6.88e-05
purine nucleotide metabolic process (GO:0006163)	375	26	8.18	+	3.18	2.44e-07	6.96e-05
positive regulation of small molecule metabolic process (GO:0062013)	153	16	3.34	+	4.79	2.51e-07	7.01e-05
positive regulation of lipid metabolic process (GO:0045834)	134	15	2.92	+	5.13	2.44e-07	7.1e-05
nucleoside phosphate catabolic process (GO:1901292)	134	15	2.92	+	5.13	2.44e-07	7.24e-05
negative regulation of fatty acid oxidation (GO:0046322)	14	6	0.31	+	19.64	2.7e-07	7.28e-05
purine ribonucleoside triphosphate metabolic process (GO:0009205)	194	18	4.23	+	4.25	2.77e-07	7.32e-05
cell junction disassembly (GO:0150146)	14	6	0.31	+	19.64	2.7e-07	7.41e-05
response to chemical (GO:0042221)	3714	124	81.03	+	1.53	4.26e-07	0.000111
purine nucleoside triphosphate metabolic process (GO:0009144)	201	18	4.39	+	4.1	4.69e-07	0.000118
ribonucleoside triphosphate metabolic process (GO:0009199)	201	18	4.39	+	4.1	4.69e-07	0.00012
purine ribonucleotide metabolic process (GO:0009150)	291	22	6.35	+	3.47	4.87e-07	0.00012
regulation of lipid biosynthetic process (GO:0046890)	186	17	4.06	+	4.19	7.32e-07	0.000178
monocarboxylic acid catabolic process (GO:0072329)	111	13	2.42	+	5.37	9.21e-07	0.00022
synapse pruning (GO:0098883)	10	5	0.22	+	22.92	1.11e-06	0.000262
proton motive force-driven mitochondrial ATP synthesis (GO:0042776)	64	10	1.4	+	7.16	1.17e-06	0.00027
nucleic acid metabolic process (GO:0090304)	2178	19	47.52	-	0.4	1.22e-06	0.000278
response to nutrient (GO:0007584)	152	15	3.32	+	4.52	1.25e-06	0.000281
intracellular chemical homeostasis (GO:0055082)	573	32	12.5	+	2.56	1.31e-06	0.000291
nucleoside triphosphate metabolic process (GO:0009141)	217	18	4.73	+	3.8	1.43e-06	0.000312
monocarboxylic acid transport (GO:0015718)	154	15	3.36	+	4.46	1.48e-06	0.000317
ribonucleotide metabolic process (GO:0009259)	312	22	6.81	+	3.23	1.57e-06	0.000332
sulfur compound metabolic process (GO:0006790)	314	22	6.85	+	3.21	1.74e-06	0.000363
muscle contraction (GO:0006936)	243	19	5.3	+	3.58	1.78e-06	0.000367
metabolic process (GO:0008152)	7642	216	166.73	+	1.3	1.94e-06	0.000393
myofibril assembly (GO:0030239)	68	10	1.48	+	6.74	2.07e-06	0.000415
muscle structure development (GO:0061061)	530	30	11.56	+	2.59	2.16e-06	0.000427
regulation of triglyceride biosynthetic process (GO:0010866)	19	6	0.41	+	14.47	2.22e-06	0.000428
ribose phosphate metabolic process (GO:0019693)	319	22	6.96	+	3.16	2.26e-06	0.000429
response to superoxide (GO:0000303)	19	6	0.41	+	14.47	2.22e-06	0.000434
proton transmembrane transport (GO:1902600)	181	16	3.95	+	4.05	2.41e-06	0.000451
response to oxygen radical (GO:0000305)	20	6	0.44	+	13.75	3.12e-06	0.00057
striated muscle cell development (GO:0055002)	143	14	3.12	+	4.49	3.1e-06	0.000575
proton motive force-driven ATP synthesis (GO:0015986)	72	10	1.57	+	6.37	3.54e-06	0.000632
pyruvate metabolic process (GO:0006090)	72	10	1.57	+	6.37	3.54e-06	0.00064
nucleotide metabolic process (GO:0009117)	434	26	9.47	+	2.75	3.77e-06	0.000658
lipid oxidation (GO:0034440)	89	11	1.94	+	5.67	3.73e-06	0.000658
fatty acid catabolic process (GO:0009062)	90	11	1.96	+	5.6	4.17e-06	0.000718
regulation of cardiac muscle contraction by calcium ion signaling (GO:0010882)	32	7	0.7	+	10.03	4.71e-06	0.000794
regulation of cell cycle (GO:0051726)	1071	5	23.37	-	0.21	4.85e-06	0.000798
brown fat cell differentiation (GO:0050873)	32	7	0.7	+	10.03	4.71e-06	0.000803
phosphate-containing compound metabolic process (GO:0006796)	1427	58	31.13	+	1.86	4.83e-06	0.000805
phosphorus metabolic process (GO:0006793)	1430	58	31.2	+	1.86	4.99e-06	0.000812
thioester metabolic process (GO:0035383)	92	11	2.01	+	5.48	5.18e-06	0.000825
acyl-CoA metabolic process (GO:0006637)	92	11	2.01	+	5.48	5.18e-06	0.000834
muscle cell development (GO:0055001)	172	15	3.75	+	4	5.85e-06	0.000922
fatty acid transport (GO:0015908)	94	11	2.05	+	5.36	6.4e-06	0.000998
regulation of lipid storage (GO:0010883)	47	8	1.03	+	7.8	7.19e-06	0.00109
fat cell differentiation (GO:0045444)	133	13	2.9	+	4.48	7.09e-06	0.00109
cellular response to stimulus (GO:0051716)	6478	186	141.33	+	1.32	7.32e-06	0.0011
neuron maturation (GO:0042551)	47	8	1.03	+	7.8	7.19e-06	0.0011
positive regulation of lipid biosynthetic process (GO:0046889)	96	11	2.09	+	5.25	7.86e-06	0.00116
response to oxidative stress (GO:0006979)	372	23	8.12	+	2.83	8.23e-06	0.0012
cellular response to xenobiotic stimulus (GO:0071466)	199	16	4.34	+	3.69	8.17e-06	0.0012
response to stress (GO:0006950)	3539	114	77.21	+	1.48	8.84e-06	0.00127
modified amino acid metabolic process (GO:0006575)	179	15	3.91	+	3.84	9.5e-06	0.00135
glutamine family amino acid catabolic process (GO:0009065)	24	6	0.52	+	11.46	1.01e-05	0.00142
cellular response to oxygen-containing compound (GO:1901701)	1063	46	23.19	+	1.98	1.13e-05	0.00158
purine ribonucleotide catabolic process (GO:0009154)	82	10	1.79	+	5.59	1.16e-05	0.00161
removal of superoxide radicals (GO:0019430)	15	5	0.33	+	15.28	1.21e-05	0.00166
regulation of multicellular organismal process (GO:0051239)	2972	99	64.84	+	1.53	1.23e-05	0.00168
fatty acid oxidation (GO:0019395)	83	10	1.81	+	5.52	1.3e-05	0.00175
cellular developmental process (GO:0048869)	3755	119	81.92	+	1.45	1.38e-05	0.00179
actomyosin structure organization (GO:0031032)	121	12	2.64	+	4.55	1.37e-05	0.0018
hexose biosynthetic process (GO:0019319)	51	8	1.11	+	7.19	1.35e-05	0.0018
cell differentiation (GO:0030154)	3752	119	81.86	+	1.45	1.37e-05	0.00181
amide metabolic process (GO:0043603)	412	24	8.99	+	2.67	1.42e-05	0.00183
regulation of reactive oxygen species metabolic process (GO:2000377)	142	13	3.1	+	4.2	1.45e-05	0.00185
fatty acid derivative metabolic process (GO:1901568)	85	10	1.85	+	5.39	1.61e-05	0.00202
glucose metabolic process (GO:0006006)	123	12	2.68	+	4.47	1.62e-05	0.00202
ATP biosynthetic process (GO:0006754)	85	10	1.85	+	5.39	1.61e-05	0.00203
cellular response to oxygen radical (GO:0071450)	16	5	0.35	+	14.32	1.73e-05	0.0021
regulation of heart contraction (GO:0008016)	211	16	4.6	+	3.48	1.7e-05	0.0021
cellular response to superoxide (GO:0071451)	16	5	0.35	+	14.32	1.73e-05	0.00212
monosaccharide biosynthetic process (GO:0046364)	53	8	1.16	+	6.92	1.81e-05	0.00218
response to lipid (GO:0033993)	855	39	18.65	+	2.09	1.89e-05	0.00226
striated muscle adaptation (GO:0014888)	27	6	0.59	+	10.19	2.09e-05	0.00238
ether metabolic process (GO:0018904)	27	6	0.59	+	10.19	2.09e-05	0.0024
purine nucleoside diphosphate catabolic process (GO:0009137)	54	8	1.18	+	6.79	2.08e-05	0.00241
purine ribonucleoside diphosphate catabolic process (GO:0009181)	54	8	1.18	+	6.79	2.08e-05	0.00243
monosaccharide metabolic process (GO:0005996)	191	15	4.17	+	3.6	2.06e-05	0.00244
long-chain fatty acid transport (GO:0015909)	54	8	1.18	+	6.79	2.08e-05	0.00245
NADH metabolic process (GO:0006734)	40	7	0.87	+	8.02	2.25e-05	0.00254
ribonucleotide catabolic process (GO:0009261)	89	10	1.94	+	5.15	2.41e-05	0.00265
regulation of cholesterol storage (GO:0010885)	17	5	0.37	+	13.48	2.41e-05	0.00266
purine-containing compound biosynthetic process (GO:0072522)	241	17	5.26	+	3.23	2.39e-05	0.00268
fatty acid derivative catabolic process (GO:1901569)	17	5	0.37	+	13.48	2.41e-05	0.00268
fatty-acyl-CoA metabolic process (GO:0035337)	41	7	0.89	+	7.83	2.66e-05	0.0029
developmental process (GO:0032502)	5830	168	127.19	+	1.32	2.7e-05	0.00292
pyridine-containing compound metabolic process (GO:0072524)	130	12	2.84	+	4.23	2.83e-05	0.00302
cellular response to toxic substance (GO:0097237)	130	12	2.84	+	4.23	2.83e-05	0.00304
purine nucleotide catabolic process (GO:0006195)	91	10	1.99	+	5.04	2.94e-05	0.00311
response to reactive oxygen species (GO:0000302)	174	14	3.8	+	3.69	2.96e-05	0.00311
ribonucleoside diphosphate catabolic process (GO:0009191)	57	8	1.24	+	6.43	3.12e-05	0.00326
2-oxoglutarate metabolic process (GO:0006103)	18	5	0.39	+	12.73	3.28e-05	0.00339
regulation of biological quality (GO:0065008)	3003	98	65.52	+	1.5	3.38e-05	0.00347
regulation of membrane potential (GO:0042391)	465	25	10.15	+	2.46	3.6e-05	0.00365
lipid homeostasis (GO:0055088)	177	14	3.86	+	3.63	3.58e-05	0.00365
triglyceride homeostasis (GO:0070328)	43	7	0.94	+	7.46	3.67e-05	0.00367
regulation of triglyceride metabolic process (GO:0090207)	43	7	0.94	+	7.46	3.67e-05	0.0037
energy coupled proton transmembrane transport, against electrochemical gradient (GO:0015988)	4	3	0.09	+	34.38	4.06e-05	0.00391
electron transport coupled proton transport (GO:0015990)	4	3	0.09	+	34.38	4.06e-05	0.00393
acetyl-CoA metabolic process (GO:0006084)	30	6	0.65	+	9.17	3.97e-05	0.00395
clustering of voltage-gated potassium channels (GO:0045163)	4	3	0.09	+	34.38	4.06e-05	0.00396
malonyl-CoA catabolic process (GO:2001294)	4	3	0.09	+	34.38	4.06e-05	0.00398
nucleoside diphosphate catabolic process (GO:0009134)	59	8	1.29	+	6.21	4.03e-05	0.00398
sensory perception of smell (GO:0007608)	472	0	10.3	-	< 0.01	4.32e-05	0.00408
acylglycerol homeostasis (GO:0055090)	44	7	0.96	+	7.29	4.28e-05	0.00409
circulatory system process (GO:0003013)	522	27	11.39	+	2.37	4.32e-05	0.0041
carbohydrate metabolic process (GO:0005975)	442	24	9.64	+	2.49	4.4e-05	0.00413
cellular detoxification (GO:1990748)	116	11	2.53	+	4.35	4.74e-05	0.00431
transmembrane transport (GO:0055085)	1297	51	28.3	+	1.8	4.64e-05	0.00432
detection of chemical stimulus involved in sensory perception (GO:0050907)	487	0	10.63	-	< 0.01	4.73e-05	0.00433
purine ribonucleoside triphosphate biosynthetic process (GO:0009206)	96	10	2.09	+	4.77	4.68e-05	0.00433
inorganic ion homeostasis (GO:0098771)	444	24	9.69	+	2.48	4.72e-05	0.00435
response to toxic substance (GO:0009636)	255	17	5.56	+	3.06	4.88e-05	0.00441
monoatomic cation transport (GO:0006812)	837	37	18.26	+	2.03	4.99e-05	0.00448
anatomical structure development (GO:0048856)	5304	154	115.72	+	1.33	5.13e-05	0.00455
purine nucleoside triphosphate biosynthetic process (GO:0009145)	97	10	2.12	+	4.73	5.11e-05	0.00456
regulation of system process (GO:0044057)	563	28	12.28	+	2.28	5.29e-05	0.00466
regulation of fatty acid biosynthetic process (GO:0042304)	46	7	1	+	6.97	5.76e-05	0.00502
superoxide metabolic process (GO:0006801)	46	7	1	+	6.97	5.76e-05	0.00505
response to endogenous stimulus (GO:0009719)	1205	48	26.29	+	1.83	5.96e-05	0.00516
cellular response to chemical stress (GO:0062197)	287	18	6.26	+	2.87	6.53e-05	0.00562
regulation of striated muscle contraction (GO:0006942)	100	10	2.18	+	4.58	6.64e-05	0.00569
regulation of macrophage derived foam cell differentiation (GO:0010743)	33	6	0.72	+	8.33	7.01e-05	0.00597
relaxation of muscle (GO:0090075)	21	5	0.46	+	10.91	7.37e-05	0.00624
nicotinamide nucleotide metabolic process (GO:0046496)	122	11	2.66	+	4.13	7.53e-05	0.00631
pyridine nucleotide metabolic process (GO:0019362)	122	11	2.66	+	4.13	7.53e-05	0.00634
glycolytic process (GO:0006096)	48	7	1.05	+	6.68	7.63e-05	0.00635
regulation of muscle system process (GO:0090257)	239	16	5.21	+	3.07	7.7e-05	0.00637
ribonucleoside triphosphate biosynthetic process (GO:0009201)	102	10	2.23	+	4.49	7.86e-05	0.00647
regulation of release of sequestered calcium ion into cytosol by sarcoplasmic reticulum (GO:0010880)	34	6	0.74	+	8.09	8.35e-05	0.00684
hexose metabolic process (GO:0019318)	168	13	3.67	+	3.55	8.45e-05	0.00688
positive regulation of triglyceride metabolic process (GO:0090208)	22	5	0.48	+	10.42	9.37e-05	0.0075
response to insulin (GO:0032868)	218	15	4.76	+	3.15	9.44e-05	0.00752
mitochondrial electron transport, cytochrome c to oxygen (GO:0006123)	22	5	0.48	+	10.42	9.37e-05	0.00754
positive regulation of fatty acid biosynthetic process (GO:0045723)	22	5	0.48	+	10.42	9.37e-05	0.00758
detection of chemical stimulus involved in sensory perception of smell (GO:0050911)	440	0	9.6	-	< 0.01	9.57e-05	0.00758
neuronal ion channel clustering (GO:0045161)	12	4	0.26	+	15.28	9.63e-05	0.00759
monoatomic ion homeostasis (GO:0050801)	523	26	11.41	+	2.28	0.000101	0.00773
DNA metabolic process (GO:0006259)	749	3	16.34	-	0.18	0.0001	0.00774
epoxide metabolic process (GO:0097176)	5	3	0.11	+	27.5	9.98e-05	0.00775
negative regulation of mitochondrial fission (GO:0090258)	5	3	0.11	+	27.5	9.98e-05	0.00779
nucleobase catabolic process (GO:0046113)	5	3	0.11	+	27.5	9.98e-05	0.00783
monoatomic ion transport (GO:0006811)	1030	42	22.47	+	1.87	0.000104	0.00793
nucleoside diphosphate metabolic process (GO:0009132)	86	9	1.88	+	4.8	0.000108	0.00817
ADP catabolic process (GO:0046032)	51	7	1.11	+	6.29	0.000113	0.00858
regulation of cold-induced thermogenesis (GO:0120161)	150	12	3.27	+	3.67	0.000115	0.00863
muscle adaptation (GO:0043500)	36	6	0.79	+	7.64	0.000117	0.00872
regulation of cardiac muscle contraction by regulation of the release of sequestered calcium ion (GO:0010881)	23	5	0.5	+	9.96	0.000118	0.00875
response to nutrient levels (GO:0031667)	498	25	10.87	+	2.3	0.000123	0.00908
cellular component assembly involved in morphogenesis (GO:0010927)	129	11	2.81	+	3.91	0.000125	0.00914
cellular anatomical entity morphogenesis (GO:0032989)	129	11	2.81	+	3.91	0.000125	0.00919
pyridine nucleotide catabolic process (GO:0019364)	52	7	1.13	+	6.17	0.000129	0.00939
small molecule biosynthetic process (GO:0044283)	466	24	10.17	+	2.36	0.000131	0.00948
cellular response to oxidative stress (GO:0034599)	225	15	4.91	+	3.06	0.000134	0.00969
carboxylic acid transport (GO:0046942)	304	18	6.63	+	2.71	0.000135	0.00973
positive regulation of triglyceride biosynthetic process (GO:0010867)	13	4	0.28	+	14.1	0.000137	0.00974
relaxation of cardiac muscle (GO:0055119)	13	4	0.28	+	14.1	0.000137	0.00978
purine nucleoside diphosphate metabolic process (GO:0009135)	70	8	1.53	+	5.24	0.000139	0.00983
purine ribonucleoside diphosphate metabolic process (GO:0009179)	70	8	1.53	+	5.24	0.000139	0.00988
organic acid transport (GO:0015849)	305	18	6.65	+	2.71	0.000141	0.0099
positive regulation of transport (GO:0051050)	842	36	18.37	+	1.96	0.000144	0.0101
sensory perception of chemical stimulus (GO:0007606)	551	1	12.02	-	0.08	0.000147	0.0102
striated muscle cell differentiation (GO:0051146)	227	15	4.95	+	3.03	0.000148	0.0102
cellular oxidant detoxification (GO:0098869)	90	9	1.96	+	4.58	0.000153	0.0105
nucleoside triphosphate biosynthetic process (GO:0009142)	111	10	2.42	+	4.13	0.00016	0.0109
complement activation, classical pathway (GO:0006958)	38	6	0.83	+	7.24	0.000159	0.0109
regulation of carbohydrate metabolic process (GO:0006109)	180	13	3.93	+	3.31	0.000169	0.0115
monoatomic cation homeostasis (GO:0055080)	512	25	11.17	+	2.24	0.000176	0.0119
response to external stimulus (GO:0009605)	1981	68	43.22	+	1.57	0.000179	0.0121
monoatomic cation transmembrane transport (GO:0098655)	698	31	15.23	+	2.04	0.000181	0.0122
reactive oxygen species metabolic process (GO:0072593)	113	10	2.47	+	4.06	0.000185	0.0122
negative regulation of reactive oxygen species metabolic process (GO:2000378)	39	6	0.85	+	7.05	0.000185	0.0122
pyridine-containing compound catabolic process (GO:0072526)	55	7	1.2	+	5.83	0.000184	0.0123
complement activation (GO:0006956)	55	7	1.2	+	5.83	0.000184	0.0123
fructose metabolic process (GO:0006000)	14	4	0.31	+	13.1	0.000188	0.0123
fatty-acyl-CoA catabolic process (GO:0036115)	6	3	0.13	+	22.92	0.000196	0.0128
malonyl-CoA metabolic process (GO:2001293)	6	3	0.13	+	22.92	0.000196	0.0128
nucleotide catabolic process (GO:0009166)	114	10	2.49	+	4.02	0.000199	0.0129
DNA repair (GO:0006281)	524	1	11.43	-	0.09	0.000202	0.013
RNA processing (GO:0006396)	879	5	19.18	-	0.26	0.000205	0.0131
triglyceride metabolic process (GO:0006641)	74	8	1.61	+	4.96	0.000206	0.0132
regulation of the force of heart contraction (GO:0002026)	26	5	0.57	+	8.81	0.000218	0.0138
icosanoid metabolic process (GO:0006690)	116	10	2.53	+	3.95	0.00023	0.0145
mitochondrion organization (GO:0007005)	374	20	8.16	+	2.45	0.00023	0.0145
muscle cell differentiation (GO:0042692)	290	17	6.33	+	2.69	0.000232	0.0146
regulation of blood circulation (GO:1903522)	264	16	5.76	+	2.78	0.000242	0.0151
response to temperature stimulus (GO:0009266)	163	12	3.56	+	3.37	0.00025	0.0156
fatty acid beta-oxidation (GO:0006635)	58	7	1.27	+	5.53	0.000258	0.016
ADP metabolic process (GO:0046031)	58	7	1.27	+	5.53	0.000258	0.016
response to xenobiotic stimulus (GO:0009410)	426	22	9.29	+	2.37	0.000261	0.0161
dicarboxylic acid metabolic process (GO:0043648)	97	9	2.12	+	4.25	0.000271	0.0166
inorganic cation transmembrane transport (GO:0098662)	683	30	14.9	+	2.01	0.000275	0.0167
negative regulation of fatty acid metabolic process (GO:0045922)	42	6	0.92	+	6.55	0.000281	0.0171
muscle organ development (GO:0007517)	324	18	7.07	+	2.55	0.000296	0.0179
regulation of amine transport (GO:0051952)	78	8	1.7	+	4.7	0.000297	0.0179
lipid modification (GO:0030258)	167	12	3.64	+	3.29	0.000313	0.0188
regulation of reactive oxygen species biosynthetic process (GO:1903426)	43	6	0.94	+	6.4	0.000321	0.0189
thioester biosynthetic process (GO:0035384)	43	6	0.94	+	6.4	0.000321	0.019
multicellular organismal-level chemical homeostasis (GO:0140962)	79	8	1.72	+	4.64	0.000325	0.019
humoral immune response (GO:0006959)	271	16	5.91	+	2.71	0.000325	0.0191
acyl-CoA biosynthetic process (GO:0071616)	43	6	0.94	+	6.4	0.000321	0.0191
purine ribonucleotide biosynthetic process (GO:0009152)	144	11	3.14	+	3.5	0.000327	0.0191
humoral immune response mediated by circulating immunoglobulin (GO:0002455)	43	6	0.94	+	6.4	0.000321	0.0192
nucleoside phosphate biosynthetic process (GO:1901293)	299	17	6.52	+	2.61	0.000331	0.0192
response to other organism (GO:0051707)	1445	52	31.53	+	1.65	0.000355	0.0205
regulation of release of sequestered calcium ion into cytosol (GO:0051279)	80	8	1.75	+	4.58	0.000354	0.0205
response to external biotic stimulus (GO:0043207)	1448	52	31.59	+	1.65	0.000364	0.0209
positive regulation of cold-induced thermogenesis (GO:0120162)	101	9	2.2	+	4.08	0.000367	0.021
ribonucleoside diphosphate metabolic process (GO:0009185)	81	8	1.77	+	4.53	0.000386	0.022
cardiac muscle tissue development (GO:0048738)	196	13	4.28	+	3.04	0.000388	0.022
carbohydrate derivative metabolic process (GO:1901135)	895	36	19.53	+	1.84	0.000399	0.0226
organic anion transport (GO:0015711)	413	21	9.01	+	2.33	0.000419	0.0236
positive regulation of lipid localization (GO:1905954)	103	9	2.25	+	4.01	0.000424	0.0237
mitochondrial respiratory chain complex assembly (GO:0033108)	103	9	2.25	+	4.01	0.000424	0.0238
sulfur compound biosynthetic process (GO:0044272)	149	11	3.25	+	3.38	0.000438	0.0244
response to hormone (GO:0009725)	797	33	17.39	+	1.9	0.000448	0.0249
negative regulation of lipid metabolic process (GO:0045833)	104	9	2.27	+	3.97	0.000456	0.0252
propionyl-CoA catabolic process (GO:1902859)	2	2	0.04	+	45.84	0.000475	0.0253
cellular response to reactive oxygen species (GO:0034614)	127	10	2.77	+	3.61	0.000477	0.0253
fructose biosynthetic process (GO:0046370)	2	2	0.04	+	45.84	0.000475	0.0254
deoxyguanosine metabolic process (GO:0042453)	2	2	0.04	+	45.84	0.000475	0.0255
positive regulation of receptor binding (GO:1900122)	2	2	0.04	+	45.84	0.000475	0.0256
positive regulation of brain-derived neurotrophic factor receptor signaling pathway (GO:0031550)	2	2	0.04	+	45.84	0.000475	0.0257
mitochondria-nucleus signaling pathway (GO:0031930)	2	2	0.04	+	45.84	0.000475	0.0258
guanine catabolic process (GO:0006147)	2	2	0.04	+	45.84	0.000475	0.0259
deoxyguanosine catabolic process (GO:0006161)	2	2	0.04	+	45.84	0.000475	0.026
detoxification (GO:0098754)	151	11	3.29	+	3.34	0.000491	0.026
striated muscle tissue development (GO:0014706)	337	18	7.35	+	2.45	0.000473	0.026
response to fenofibrate (GO:1901557)	2	2	0.04	+	45.84	0.000475	0.0261
response to nitrogen compound (GO:1901698)	1001	39	21.84	+	1.79	0.000502	0.0265
regulation of localization (GO:0032879)	2010	67	43.85	+	1.53	0.000506	0.0266
glutamate metabolic process (GO:0006536)	31	5	0.68	+	7.39	0.000514	0.0269
sulfur compound catabolic process (GO:0044273)	47	6	1.03	+	5.85	0.000525	0.0273
cardiac muscle cell development (GO:0055013)	65	7	1.42	+	4.94	0.000525	0.0274
fructose 1,6-bisphosphate metabolic process (GO:0030388)	8	3	0.17	+	17.19	0.000532	0.0275
glutamate catabolic process (GO:0006538)	8	3	0.17	+	17.19	0.000532	0.0276
multicellular organismal process (GO:0032501)	6408	174	139.81	+	1.24	0.000544	0.028
fatty acid biosynthetic process (GO:0006633)	130	10	2.84	+	3.53	0.000573	0.0294
gluconeogenesis (GO:0006094)	48	6	1.05	+	5.73	0.000589	0.0301
nucleic acid biosynthetic process (GO:0141187)	1495	15	32.62	-	0.46	0.000609	0.031
transport across blood-brain barrier (GO:0150104)	87	8	1.9	+	4.21	0.000625	0.0316
vascular transport (GO:0010232)	87	8	1.9	+	4.21	0.000625	0.0317
cardiac myofibril assembly (GO:0055003)	19	4	0.41	+	9.65	0.000668	0.0337
unsaturated fatty acid metabolic process (GO:0033559)	110	9	2.4	+	3.75	0.000687	0.0345
lipid storage (GO:0019915)	50	6	1.09	+	5.5	0.000736	0.0367
long-chain fatty acid metabolic process (GO:0001676)	111	9	2.42	+	3.72	0.000733	0.0367
regulation of cell growth (GO:0001558)	406	20	8.86	+	2.26	0.000772	0.0384
ribonucleotide biosynthetic process (GO:0009260)	160	11	3.49	+	3.15	0.000797	0.0395
positive regulation of lipid storage (GO:0010884)	20	4	0.44	+	9.17	0.000821	0.0401
canonical glycolysis (GO:0061621)	20	4	0.44	+	9.17	0.000821	0.0403
regulation of RNA biosynthetic process (GO:2001141)	3401	49	74.2	-	0.66	0.000816	0.0403
glucose catabolic process to pyruvate (GO:0061718)	20	4	0.44	+	9.17	0.000821	0.0404
regulation of lipid localization (GO:1905952)	161	11	3.51	+	3.13	0.000839	0.0409
response to biotic stimulus (GO:0009607)	1491	52	32.53	+	1.6	0.000843	0.0409
response to bacterium (GO:0009617)	696	29	15.18	+	1.91	0.000854	0.0413
system development (GO:0048731)	3629	107	79.17	+	1.35	0.000871	0.042
cardiac cell development (GO:0055006)	71	7	1.55	+	4.52	0.000897	0.043
regulation of transport (GO:0051049)	1599	55	34.89	+	1.58	0.000894	0.043
positive regulation of secretion (GO:0051047)	327	17	7.13	+	2.38	0.000908	0.0434
regulation of RNA metabolic process (GO:0051252)	3661	54	79.87	-	0.68	0.000916	0.0436
regulation of peptide secretion (GO:0002791)	215	13	4.69	+	2.77	0.000925	0.0439
heart process (GO:0003015)	115	9	2.51	+	3.59	0.000945	0.0447
organic acid biosynthetic process (GO:0016053)	271	15	5.91	+	2.54	0.000958	0.0452
regulation of DNA-templated transcription (GO:0006355)	3389	49	73.94	-	0.66	0.000999	0.0465
negative regulation of lipid storage (GO:0010888)	21	4	0.46	+	8.73	0.000996	0.0466
regulation of peptide transport (GO:0090087)	217	13	4.73	+	2.75	0.00101	0.0466
carbohydrate biosynthetic process (GO:0016051)	116	9	2.53	+	3.56	0.00101	0.0467
triglyceride catabolic process (GO:0019433)	21	4	0.46	+	8.73	0.000996	0.0467
defense response to symbiont (GO:0140546)	903	35	19.7	+	1.78	0.000996	0.0469
regulation of anatomical structure morphogenesis (GO:0022603)	838	33	18.28	+	1.8	0.00102	0.0472
cellular component disassembly (GO:0022411)	302	16	6.59	+	2.43	0.00104	0.048
regulation of vasculature development (GO:1901342)	303	16	6.61	+	2.42	0.00108	0.0494
ribose phosphate biosynthetic process (GO:0046390)	166	11	3.62	+	3.04	0.00108	0.0494
negative regulation of cholesterol storage (GO:0010887)	10	3	0.22	+	13.75	0.0011	0.0497
intracellular triglyceride homeostasis (GO:0035356)	10	3	0.22	+	13.75	0.0011	0.0499
cell development (GO:0048468)	2307	73	50.33	+	1.45	0.0011	0.0499
purine ribonucleoside monophosphate catabolic process (GO:0009169)	10	3	0.22	+	13.75	0.0011	0.05
succinyl-CoA metabolic process (GO:0006104)	10	3	0.22	+	13.75	0.0011	0.0502

## Sheet: Increased CC
GO cellular component complete	Homo sapiens - REFLIST (20580)	upload_1 (449)	upload_1 (expected)	upload_1 (over/under)	upload_1 (fold Enrichment)	upload_1 (raw P-value)	upload_1 (FDR)
mitochondrion (GO:0005739)	1847	101	40.3	+	2.51	2.46e-18	4.92e-15
cytoplasm (GO:0005737)	12372	349	269.92	+	1.29	1.47e-15	1.46e-12
mitochondrial envelope (GO:0005740)	836	57	18.24	+	3.13	2.12e-14	1.41e-11
mitochondrial membrane (GO:0031966)	791	55	17.26	+	3.19	2.83e-14	1.41e-11
mitochondrial inner membrane (GO:0005743)	507	41	11.06	+	3.71	5.67e-13	2.27e-10
contractile muscle fiber (GO:0043292)	251	28	5.48	+	5.11	1.62e-12	5.39e-10
myofibril (GO:0030016)	241	27	5.26	+	5.14	3.69e-12	1.05e-09
sarcoplasm (GO:0016528)	99	18	2.16	+	8.33	4.44e-12	1.11e-09
sarcomere (GO:0030017)	220	25	4.8	+	5.21	1.72e-11	3.44e-09
organelle inner membrane (GO:0019866)	563	41	12.28	+	3.34	1.62e-11	3.59e-09
organelle envelope (GO:0031967)	1319	66	28.78	+	2.29	2.56e-10	4.65e-08
sarcoplasmic reticulum (GO:0016529)	78	14	1.7	+	8.23	1.3e-09	2.16e-07
external encapsulating structure (GO:0030312)	560	37	12.22	+	3.03	2.44e-09	3.49e-07
extracellular matrix (GO:0031012)	559	37	12.2	+	3.03	2.33e-09	3.58e-07
extracellular region (GO:0005576)	4305	147	93.92	+	1.57	3.4e-09	4.52e-07
extracellular space (GO:0005615)	3268	119	71.3	+	1.67	6.46e-09	8.07e-07
oxidoreductase complex (GO:1990204)	153	18	3.34	+	5.39	6.97e-09	8.19e-07
A band (GO:0031672)	41	10	0.89	+	11.18	1.35e-08	1.5e-06
I band (GO:0031674)	149	17	3.25	+	5.23	2.91e-08	2.9e-06
respiratory chain complex (GO:0098803)	114	15	2.49	+	6.03	2.77e-08	2.92e-06
extracellular membrane-bounded organelle (GO:0065010)	2132	84	46.51	+	1.81	7.21e-08	6.27e-06
extracellular organelle (GO:0043230)	2132	84	46.51	+	1.81	7.21e-08	6.55e-06
extracellular vesicle (GO:1903561)	2131	84	46.49	+	1.81	7.13e-08	6.78e-06
extracellular exosome (GO:0070062)	2102	83	45.86	+	1.81	8.92e-08	7.42e-06
collagen-containing extracellular matrix (GO:0062023)	386	27	8.42	+	3.21	1.2e-07	9.57e-06
organelle membrane (GO:0031090)	3855	127	84.11	+	1.51	6.23e-07	4.79e-05
NADH dehydrogenase complex (GO:0030964)	48	9	1.05	+	8.59	8.15e-07	5.62e-05
respiratory chain complex I (GO:0045271)	48	9	1.05	+	8.59	8.15e-07	5.82e-05
endoplasmic reticulum (GO:0005783)	2107	80	45.97	+	1.74	8.12e-07	6.01e-05
Z disc (GO:0030018)	133	14	2.9	+	4.82	1.3e-06	8.68e-05
M band (GO:0031430)	29	7	0.63	+	11.06	2.31e-06	0.000149
cellular anatomical structure (GO:0110165)	18852	436	411.3	+	1.06	2.59e-06	0.000162
peroxisome (GO:0005777)	148	14	3.23	+	4.34	4.65e-06	0.000274
microbody (GO:0042579)	148	14	3.23	+	4.34	4.65e-06	0.000282
nucleus (GO:0005634)	7736	123	168.78	-	0.73	5.4e-06	0.000308
ribonucleoprotein complex (GO:1990904)	690	1	15.05	-	0.07	6.87e-06	0.000381
nuclear protein-containing complex (GO:0140513)	1286	8	28.06	-	0.29	7.42e-06	0.000401
Unclassified (UNCLASSIFIED)	1643	13	35.85	-	0.36	8.84e-06	0.000453
cellular_component (GO:0005575)	18937	436	413.15	+	1.06	8.84e-06	0.000465
complement component C1q complex (GO:0062167)	3	3	0.07	+	45.84	1.03e-05	0.000503
complement component C1 complex (GO:0005602)	3	3	0.07	+	45.84	1.03e-05	0.000515
blood microparticle (GO:0072562)	144	13	3.14	+	4.14	1.68e-05	0.000801
transmembrane transporter complex (GO:1902495)	504	27	11	+	2.46	1.88e-05	0.000872
intracellular anatomical structure (GO:0005622)	15119	367	329.86	+	1.11	3.79e-05	0.00172
organelle (GO:0043226)	14293	350	311.83	+	1.12	5.17e-05	0.00229
transporter complex (GO:1990351)	531	27	11.58	+	2.33	5.33e-05	0.00232
nuclear lumen (GO:0031981)	4596	67	100.27	-	0.67	9.24e-05	0.00393
mitochondrial matrix (GO:0005759)	525	26	11.45	+	2.27	0.000106	0.00442
peroxisomal matrix (GO:0005782)	51	7	1.11	+	6.29	0.000113	0.00453
microbody lumen (GO:0031907)	51	7	1.11	+	6.29	0.000113	0.00463
respiratory chain complex IV (GO:0045277)	24	5	0.52	+	9.55	0.000146	0.00571
nucleoplasm (GO:0005654)	4223	62	92.13	-	0.67	0.00024	0.0089
vesicle (GO:0031982)	4041	120	88.16	+	1.36	0.000237	0.00892
endoplasmic reticulum lumen (GO:0005788)	318	18	6.94	+	2.59	0.000236	0.00906
chromosome (GO:0005694)	1991	22	43.44	-	0.51	0.000257	0.00935
cardiac myofibril (GO:0097512)	7	3	0.15	+	19.64	0.000338	0.0121
supramolecular polymer (GO:0099081)	1080	42	23.56	+	1.78	0.000351	0.0123
sarcoplasmic reticulum membrane (GO:0033017)	44	6	0.96	+	6.25	0.000365	0.0126
longitudinal sarcoplasmic reticulum (GO:0014801)	2	2	0.04	+	45.84	0.000475	0.0158
calcium ion-transporting ATPase complex (GO:0090534)	2	2	0.04	+	45.84	0.000475	0.0161
supramolecular fiber (GO:0099512)	1071	41	23.37	+	1.75	0.00051	0.0167
lipid droplet (GO:0005811)	108	9	2.36	+	3.82	0.000601	0.0194
cell surface (GO:0009986)	913	36	19.92	+	1.81	0.000667	0.0212
side of membrane (GO:0098552)	744	31	16.23	+	1.91	0.000727	0.0227
intracellular organelle (GO:0043229)	13488	327	294.27	+	1.11	0.000908	0.0279
endomembrane system (GO:0012505)	4901	137	106.93	+	1.28	0.00113	0.0341
cell body (GO:0044297)	548	24	11.96	+	2.01	0.00148	0.0441
cytochrome complex (GO:0070069)	39	5	0.85	+	5.88	0.00151	0.0444
membrane-bounded organelle (GO:0043227)	13462	325	293.7	+	1.11	0.00156	0.0451
myosin complex (GO:0016459)	58	6	1.27	+	4.74	0.00162	0.0462
myosin filament (GO:0032982)	24	4	0.52	+	7.64	0.00168	0.0473

## Sheet: Bottom Weighted Genes
	PC1	PC2
Tnni1	-0.0500485	-0.0319811
Igf2	-0.039075	0.00108421
RP23-209O22.2	-0.0390434	0.00108119
Hbb-y	-0.0388214	-0.0239415
H19	-0.0386885	0.00214151
Top2a	-0.0363174	-0.0204884
Cdk1	-0.0360582	-0.0259671
Capn6	-0.0351534	-0.00308269
Mest	-0.035065	-0.0188712
Bex4	-0.034753	-0.00698645
Nrk	-0.0347036	-0.015204
Cited1	-0.0343748	-0.00876862
Igf2bp1	-0.0341728	-0.012862
Plagl1	-0.0341671	0.00566518
Fbn2	-0.033926	-0.0160351
Sox11	-0.0336866	-0.0159696
Mdk	-0.0332586	-0.00234405
Fras1	-0.0326558	0.0260788
Hist1h2ao	-0.0324775	-0.0261043
Hist1h2ap	-0.0324767	-0.0261129
Ube2c	-0.0322541	-0.0256435
Mki67	-0.0321807	-0.0186068
Cenpe	-0.031854	-0.018743
Plk1	-0.0318435	-0.0232558
Cdca8	-0.0317209	-0.0233528
Hba-x	-0.0315246	-0.0241647
Birc5	-0.0313432	-0.0173726
Mex3a	-0.0310098	-0.00991088
Vash2	-0.0307443	-0.00790238
Cdca3	-0.0305018	-0.0239813
Ccnb1	-0.030241	-0.0236961
Copg2	-0.0302369	-0.0149195
Racgap1	-0.0301992	-0.0173895
Tpx2	-0.0300479	-0.021291
Fn1	-0.0298786	-0.000489984
Ckap2l	-0.0297726	-0.0213742
Peg3	-0.0296368	0.013727
Bex1	-0.0295392	-0.0307525
RP23-173F3.4	-0.029457	-0.012961
Lmnb1	-0.0294156	-0.0162984
Wisp1	-0.0293911	0.0151462
Tnc	-0.0293488	-0.00393634
Pclaf	-0.0292023	-0.0138285
Marcksl1	-0.0291622	-0.0119278
Aspm	-0.0288209	-0.0164925
Hmmr	-0.0286563	-0.0179227
Spc25	-0.0286346	-0.0210052
RP23-173F3.5	-0.0285651	-0.0157663
Kif23	-0.0284372	-0.0175955
Apela	-0.0284293	0.00545949
Dlk1	-0.0284057	-0.0218117
Igf2bp3	-0.0283194	-0.0147343
Ngfrap1	-0.0282936	-0.00811016
Ptn	-0.0282895	-0.00992323
Ccnb2	-0.0281905	-0.0212889
Cks2	-0.0279839	-0.0210439
Kif20b	-0.0278824	-0.015337
Mfap2	-0.0278684	0.00176635
Tubb2b	-0.0276623	-0.0164885
Casc5	-0.0276341	-0.0176598
Bub1b	-0.0273848	-0.0199067
Mis18bp1	-0.027376	-0.0156273
Cdc20	-0.0273581	-0.0234102
Rrm2	-0.0271885	-0.0220207
Stmn1	-0.0271656	-0.02068
Lig1	-0.0271647	-0.010735
Ect2	-0.0270704	-0.0174738
Pitx2	-0.0270014	0.0197005
Gpc3	-0.0269704	-0.00109038
Ska1	-0.0269249	-0.0210764
Diaph3	-0.0268466	-0.0157718
Myl9	-0.0268099	0.00613824
Aurka	-0.0266918	-0.0213658
Knstrn	-0.0265697	-0.0201119
Igf2os	-0.0265466	-0.0115355
Tead2	-0.0265436	-0.00402515
Ppp1r1a	-0.0265322	0.000419184
Tacc3	-0.0263135	-0.0199154
Col18a1	-0.0260954	-0.0101582
Hbb-bh1	-0.0260685	-0.0187952
Cenph	-0.0260348	-0.0185652
Zfp618	-0.0260065	-0.00225938
Smc2	-0.0259973	-0.0122342
Meg3	-0.02594	-0.000989499
Smarca1	-0.0259292	-0.0030087
Ncam1	-0.0259009	-0.00191662
Prc1	-0.02589	-0.016513
Pbk	-0.0256927	-0.0223609
Nusap1	-0.0256533	-0.0135021
Clspn	-0.0256209	-0.0131181
Bmp10	-0.0256166	0.0756297
Dgkk	-0.0256095	-0.00710652
Cdca2	-0.0255955	-0.0158481
Cks1b	-0.0255854	-0.0095321
Hmga2	-0.0255273	-0.016423
Sphkap	-0.0254715	0.0226436
Hmgb2	-0.0253641	-0.0168831
Hells	-0.0253629	-0.013829
Cdkn1c	-0.025353	-0.0115297
RP23-455C13.7	-0.0251661	-0.00460043
Kif11	-0.02502	-0.0138592
Gm26906	-0.0249716	-0.00127018
Uhrf1	-0.0249595	-0.0162782
Aif1l	-0.0249378	0.0144581
Kif26b	-0.0248827	-0.0156726
Ncapg	-0.0248251	-0.0173084
Maged2	-0.0248117	-0.00406536
Hs6st2	-0.0247879	-0.0140822
Vcan	-0.0246826	-0.0085536
Usp29	-0.0246114	0.0100681
E2f1	-0.0245216	-0.0179806
Bmp7	-0.0245202	-0.0267868
Dbf4	-0.0245149	-0.0157049
Clcn5	-0.0245054	-0.000450219
Trim59	-0.0243667	-0.0118398
Zim1	-0.024337	0.00260472
Troap	-0.024263	-0.0180436
Adgrg6	-0.0241796	0.0109022
Tceal5	-0.0241777	-0.0152206
Cdt1	-0.0241679	-0.0156138
Foxm1	-0.024116	-0.0180577
RP23-356P21.1	-0.0241049	-0.0156684
Csrp2	-0.024063	0.00676638
Kif2c	-0.0240567	-0.0193551
Sgol1	-0.0240474	-0.0140356
Clca3a1	-0.0240427	-0.00562734
Hunk	-0.0240067	-0.0137517
Pafah1b3	-0.0240061	-0.0118707
Tro	-0.0239409	-0.00114323
Myl7	-0.0238853	0.0562497
Ckap2	-0.0238801	-0.0157808
Tmsb10	-0.0238725	-0.00707439
Anln	-0.0238387	-0.0110148
E2f8	-0.0236346	-0.0142992
RP24-158L15.1	-0.0236205	-0.00783091
Mcm5	-0.0233224	-0.0164847
Gap43	-0.0232983	-0.00748987
Bub1	-0.02328	-0.0183187
Postn	-0.0232751	-0.00141584
Mcm3	-0.0232748	-0.011905
Nuf2	-0.0232649	-0.0160265
Mcm6	-0.0232058	-0.0128126
Cdh11	-0.0232028	0.0101221
Cacna2d2	-0.0231957	0.0271755
Ndc80	-0.0231565	-0.016392
Arhgap11a	-0.023134	-0.0157925
Kif4	-0.0231113	-0.0196131
Myl4	-0.02311	0.0512271
RP23-185B14.1	-0.0230949	-0.0155628
Sfrp1	-0.0230927	0.00846351
Ror2	-0.0230593	-0.00235658
Cep55	-0.0230571	-0.0127432
Fbxo5	-0.0230002	-0.0159883
Kif15	-0.022971	-0.00855036
Nrep	-0.0229216	-0.00806937
Cenpw	-0.0228805	-0.0129219
RP24-345M16.2	-0.0228409	0.00419229
Mir351	-0.0227001	-0.0119195
Lockd	-0.0226636	-0.0112891
Fam83d	-0.02263	-0.0146356
Plekha7	-0.0224923	0.0232045
Cd24a	-0.0224757	0.00243262
Fam64a	-0.0224625	-0.0209374
Slc4a1	-0.022434	-0.0142082
Mcm2	-0.0224324	-0.0174879
Slc16a3	-0.0224299	-0.0132092
Tceal9	-0.0223901	-0.00231868
Dusp2	-0.0223773	0.00662055
Ptprf	-0.0223401	0.00718227
Skp2	-0.0223369	-0.0116038
Mcm7	-0.0223058	-0.0126929
Spag5	-0.0222549	-0.0123743
Prrx2	-0.0222383	-0.00386801
Zdhhc2	-0.0221094	-0.00346502
Rxfp1	-0.0220945	0.03137
Cnn1	-0.0220187	-0.0167861
Pdk3	-0.0220109	0.00119039
Fignl1	-0.0219397	-0.0134261
Gipr	-0.0219227	0.00257794
Ttyh3	-0.0218935	-0.00478934
RP24-528H20.6	-0.0218691	0.00963684
Gtse1	-0.0218619	-0.0198291
Casp3	-0.0217827	-0.000609762
Rccd1	-0.0217087	-0.0142691
RP23-53N22.2	-0.0215942	-0.00809371
E2f7	-0.0215917	-0.0192422
Tgif2	-0.0215457	-0.00571292
Melk	-0.0215191	-0.0169776
Arxes2	-0.0214861	-0.00572971
Tubb5	-0.0214711	-0.00882089
Smc4	-0.0214304	-0.00709958
Ncaph	-0.0213414	-0.0122747
Cenpm	-0.021339	-0.00875108
Casq1	-0.0213136	-0.0207543
Tmem2	-0.0212942	0.0112166
Slc22a17	-0.0212784	0.00569529
Ttk	-0.0212773	-0.00868185
Trip13	-0.0211756	-0.0124268
Gja5	-0.02117	0.0297909
Ccdc8	-0.0211522	-0.00293956
Igfbp2	-0.0211194	-0.0106979
Tbx18	-0.021112	0.00557182
Fstl1	-0.0210762	0.0019123
Cenpk	-0.0210585	-0.0102895
Armcx2	-0.0210262	-0.00394577
Cdkn3	-0.0210238	-0.0170888
Alcam	-0.0209926	0.00131362
Zwilch	-0.0209349	-0.0109329
Grb10	-0.0209288	-0.0217957
Ccne1	-0.0208951	-0.0161266
Tmem163	-0.0208945	0.0544617
Kcne1l	-0.0208919	-0.00936355
Tnnt1	-0.0208591	-1.44577e-05
Nnat	-0.0208084	-0.00849871
Kif22	-0.0208056	-0.0109916
Palm2	-0.0207713	-0.0143108
Ccnf	-0.0207448	-0.016881
Aurkb	-0.02074	-0.0162071
Scd2	-0.0207286	-0.000146515
Plk4	-0.0207179	-0.0123428
Sox4	-0.0206239	-0.000982169
Myh10	-0.0206025	-0.0045721
Rian	-0.0205486	0.00155918
Adamts19	-0.0205047	0.0129704
Epb41l3	-0.0205022	-0.00454116
Neil3	-0.0205019	-0.0114041
Gm26735	-0.0204864	-0.00154223
Slc38a4	-0.0203794	-0.0116459
RP23-363K7.4	-0.0203411	-0.00447772
Dpysl3	-0.0203262	-0.0038968
Flrt3	-0.0203226	-0.00641039
Ezh2	-0.0203191	-0.00609797
Snap91	-0.0202908	-0.00443161
Fzd2	-0.0202557	-0.000304313
Armcx4	-0.0202132	-0.00186486
Itm2a	-0.0201993	-0.00625616
Bex2	-0.0201752	-0.00882548
Tmem108	-0.0200824	0.0172529
Mmp14	-0.0200814	0.00788299
Kntc1	-0.0200655	-0.0150937
Nrm	-0.0200595	-0.0135446
Ntm	-0.0200572	0.00286884
Psat1	-0.0200568	-0.0107217
Id2	-0.0200412	0.00926435
Rad51ap1	-0.0200304	-0.0163801
Igfbpl1	-0.0200165	-0.000851975
Ptk7	-0.0200075	0.0032173
Adamts8	-0.0199938	0.0298032
H1fx	-0.0199818	-0.012657
Esco2	-0.01992	-0.0109968
Gas2l3	-0.019875	-0.0102411
Hif3a	-0.0198464	-0.0131969
Mad2l1	-0.0198446	-0.0114503
Mirg	-0.0197983	-0.00289645
Ccna2	-0.0197716	-0.014785
H2afx	-0.0197553	-0.0136642
Incenp	-0.0197461	-0.0102123
P4ha3	-0.0197364	0.00202657
Megf6	-0.0196586	0.0167554
Hist1h1e	-0.0196553	-0.0113426
Heph	-0.0196345	0.00491698
Mdfi	-0.0195842	0.0129988
Dtl	-0.0195767	-0.00810255
Basp1	-0.0195553	-0.0033325
RP24-74G10.4	-0.019555	0.00784773
Loxl2	-0.0195517	-0.00938035
Blm	-0.0195369	-0.00726414
Rrm1	-0.0195221	-0.0107121
Col23a1	-0.0195002	0.0133685
Col1a1	-0.0194931	0.00401933
Pcbd1	-0.0194904	-0.0134054
RP23-292J9.1	-0.0194765	-0.00697481
Ccnjl	-0.0194001	-0.00244699
Tyms	-0.0193644	-0.00235769
RP23-446D4.8	-0.0193492	0.00652846
Ccdc34	-0.019331	-0.00382393
Mthfd1l	-0.0193294	-0.00881856
Sdk1	-0.0193259	-0.00210675
Atad2	-0.0193228	-0.00451687
Mns1	-0.0193086	-0.0040999
Vangl2	-0.019286	0.0030055
Pcgf2	-0.0192852	-0.00129364
Tcf19	-0.0192733	-0.0128661
Cdc6	-0.0192724	-0.0105277
Cdca7	-0.0192527	-0.0162757
Sall1	-0.0192525	0.0182979
Mcm10	-0.0192439	-0.0152871
RP23-204I16.3	-0.0192015	-0.000273265
Iqgap3	-0.0191701	-0.00673997
Map1b	-0.0191333	0.00367048
RP24-465N15.1	-0.0191253	-0.0125553
Nynrin	-0.0191236	0.000741132
Bcl11a	-0.0191044	-0.00523093
Uts2b	-0.0191018	0.0457822
Tspan6	-0.0189821	0.0017041
Psrc1	-0.0189119	-0.00805578
Prss35	-0.0189031	-0.00780436
Slitrk5	-0.018885	-0.0101274
Ccdc136	-0.0188819	-0.00158327
Zdbf2	-0.0188789	0.000366206
Tk1	-0.0188783	-0.010177
Chaf1b	-0.018835	-0.0133214
Cdc7	-0.0188056	-0.0107048
Arxes1	-0.0187621	-0.00912444
Flrt2	-0.0187204	0.00886753
Mex3b	-0.0187122	-0.00610496
Spdl1	-0.018707	-0.0129996
Igfbp5	-0.0187025	0.0191762
Arhgef39	-0.0186888	-0.014888
Atad5	-0.0186801	-0.00948107
Asf1b	-0.0186409	-0.0180876
Igf2r	-0.0186398	-0.00824511
Igf2bp2	-0.0186346	-0.0114724
Gpc2	-0.0186102	-0.00668723
Pif1	-0.0185417	-0.0149931
Kif14	-0.0185274	-0.00519491
Grip1	-0.018524	0.00911268
Jpt2	-0.0185228	-0.00968575
Srgap1	-0.0184693	-0.00958281
RP23-384D6.4	-0.0184656	-0.0114761
Prim1	-0.0184476	-0.0144888
Brip1	-0.0184458	-0.0120646
Wdhd1	-0.0184455	-0.00480246
Lhfpl2	-0.0184326	0.00216679
Ppic	-0.018398	-0.00043585
RP23-395N7.1	-0.0183629	-0.0116977
Col5a2	-0.0183618	0.00444278
Nasp	-0.018347	-0.00864613
RP23-383I4.6	-0.0183442	-0.0117024
Slfn9	-0.0183186	-0.0104259
Bard1	-0.0183086	-0.00859576
RP23-446D4.7	-0.0183084	0.00531059
Ncapg2	-0.0182915	-0.00666055
Cdh3	-0.0182861	0.00651968
Unc13c	-0.0182599	-0.00351606
Espl1	-0.018246	-0.00753302
E2f2	-0.0182345	-0.00830947
Mcm4	-0.0182201	-0.00674039
Cenpf	-0.0181901	-0.0277402
Pdxp	-0.0181118	-0.0123108
Nt5dc2	-0.0181002	-0.00664471
Nipsnap1	-0.0180973	-0.00155075
Npr3	-0.018079	0.0316932
Vsnl1	-0.0180657	0.0100165
Cenpi	-0.0180379	-0.0118431
Gypa	-0.0180275	-0.00969133
Slc38a1	-0.0179792	0.00275502
Cdk2	-0.0179512	-0.00697421
Erbb2	-0.0179139	-0.00107106
Ctxn1	-0.0178946	-0.00808607
Bend4	-0.0178895	-0.0032397
RP24-399B3.5	-0.0178577	6.74023e-05
Gm26751	-0.0178553	-0.00132369
Mum1l1	-0.0178105	-0.00526902
Shcbp1	-0.0178012	-0.0129011
Exo1	-0.0177982	-0.0138407
Cenpn	-0.017783	-0.017345
Dctd	-0.0177591	-0.0151699
Plppr5	-0.0177507	0.012377
Smtnl2	-0.0177356	0.00406646
Mastl	-0.0176946	-0.00812417
RP23-207H18.3	-0.0176909	0.0166541
Tceal8	-0.0176631	-0.000632982
RP23-83I13.10	-0.0176494	0.00499937
Foxc2	-0.0176483	0.0100929
Rad54b	-0.017648	-0.00874178
Pak3	-0.0176411	-0.00101799
Ncapd2	-0.0176255	-0.00672049
Slit2	-0.0175927	0.000582044
Cthrc1	-0.0175881	-0.000502143
Pygl	-0.0175876	-0.00748205
Aldoc	-0.017579	-0.0136927
RP23-3M10.7	-0.0175674	-0.00787579
Bora	-0.0175487	-0.00721651
Myl1	-0.0175458	0.035784
Gprin3	-0.0175233	0.0197553
Hapln1	-0.0175139	-0.00755753
Lrrn4	-0.0174739	0.0292991
Acsl3	-0.0174717	-0.0124621
Fzd3	-0.0174597	0.00655548
Hist1h1b	-0.0174199	-0.0153386
Gm26623	-0.017404	-0.00890337
Cit	-0.0173996	-0.00496917
Nek2	-0.017391	-0.0124609
Spc24	-0.017381	-0.0245627
Slc2a1	-0.0173674	-0.00962887
Prkag2	-0.0173438	0.0175773
Tyro3	-0.0173349	0.00660709
Myef2	-0.0173087	-0.00240739
Rbl1	-0.0173061	-0.00668948
Ryr3	-0.0172919	0.0263905
Id4	-0.0172723	0.00905339
B3gnt5	-0.0172476	-0.00738318
Krt19	-0.0172455	0.0204909
Soat1	-0.0172377	0.00445301
Slc16a12	-0.0172325	0.00616442
Dbn1	-0.0172089	-0.00315516
N4bp2	-0.0172026	0.00243614
Plvap	-0.0171984	0.0215029
Col12a1	-0.0171789	0.00233446
Tuba1a	-0.0171779	-0.00255325
Galk1	-0.017172	-0.010485
Rps6ka6	-0.0171619	0.00343892
Klhl4	-0.0170892	-0.00148043
Ddr1	-0.0170693	0.00717638
Tgfb2	-0.0170648	0.00182021
Hist3h2ba	-0.0170646	-0.000493503
RP23-35L3.1	-0.0170566	-0.00113271
Stk26	-0.0170541	0.0130974
Cd1d1	-0.017045	-0.000802944
Lpar3	-0.0170423	-0.0289529
Pabpc1	-0.0170194	-0.00463558
Col1a2	-0.0170059	0.00841357
Adamts6	-0.0169908	-0.000533381
RP23-358B23.3	-0.0169891	-0.0115664
Lpar4	-0.0169774	-0.0080141
Zgrf1	-0.0169628	-0.00814258
Slc39a8	-0.016955	0.0278968
Prr15	-0.0169437	0.0159458
Tgfb1i1	-0.0169336	-0.0010595
Clic1	-0.0169204	-0.000578467
Brca1	-0.0169074	-0.00971585
H2afz	-0.016895	-0.00766803
Glipr2	-0.0168919	-0.0076835
Cacna1d	-0.016886	0.0128421
Mmp16	-0.0168781	0.0101152
Prr11	-0.016876	-0.00946412
2610318N02Rik	-0.0168295	-0.0114493
Serf1	-0.0168135	-0.0083885
Sox12	-0.0168094	-0.0117575
RP23-393I12.3	-0.0168016	-0.00343875
Sox9	-0.0167761	0.0050675
Thbs4	-0.0167295	-0.0177142
Tcaf1	-0.0167223	0.00734037

## Sheet: Decreased MF
GO molecular function complete	Homo sapiens - REFLIST (20580)	upload_1 (382)	upload_1 (expected)	upload_1 (over/under)	upload_1 (fold Enrichment)	upload_1 (raw P-value)	upload_1 (FDR)
protein binding (GO:0005515)	14720	340	273.23	+	1.24	1.36e-16	6.89e-13
carbohydrate derivative binding (GO:0097367)	2255	98	41.86	+	2.34	3.99e-16	1.01e-12
binding (GO:0005488)	16749	364	310.89	+	1.17	7.87e-16	1.33e-12
microtubule binding (GO:0008017)	280	31	5.2	+	5.96	1.52e-15	1.92e-12
ATP binding (GO:0005524)	1479	73	27.45	+	2.66	9.89e-15	1e-11
adenyl ribonucleotide binding (GO:0032559)	1521	73	28.23	+	2.59	4.11e-14	3.47e-11
tubulin binding (GO:0015631)	392	34	7.28	+	4.67	9.01e-14	6.53e-11
adenyl nucleotide binding (GO:0030554)	1618	73	30.03	+	2.43	8.99e-13	5.7e-10
cytoskeletal protein binding (GO:0008092)	1005	54	18.65	+	2.89	1.94e-12	1.09e-09
purine ribonucleoside triphosphate binding (GO:0035639)	1824	77	33.86	+	2.27	7.91e-12	4.01e-09
ribonucleotide binding (GO:0032553)	1889	78	35.06	+	2.22	1.17e-11	5.37e-09
purine ribonucleotide binding (GO:0032555)	1872	77	34.75	+	2.22	2.94e-11	1.24e-08
macromolecular conformation isomerase activity (GO:0120543)	290	26	5.38	+	4.83	3.93e-11	1.53e-08
purine nucleotide binding (GO:0017076)	1970	77	36.57	+	2.11	3.15e-10	1.14e-07
anion binding (GO:0043168)	2427	88	45.05	+	1.95	5.63e-10	1.9e-07
nucleoside phosphate binding (GO:1901265)	2152	80	39.94	+	2	1.08e-09	3.43e-07
nucleotide binding (GO:0000166)	2133	79	39.59	+	2	1.65e-09	4.66e-07
heterocyclic compound binding (GO:1901363)	2280	83	42.32	+	1.96	1.59e-09	4.74e-07
Unclassified (UNCLASSIFIED)	2291	11	42.52	-	0.26	3.14e-09	7.97e-07
molecular_function (GO:0003674)	18289	371	339.48	+	1.09	3.14e-09	8.39e-07
DNA helicase activity (GO:0003678)	59	11	1.1	+	10.04	9.84e-09	2.38e-06
cyclin-dependent protein serine/threonine kinase regulator activity (GO:0016538)	48	10	0.89	+	11.22	1.51e-08	3.47e-06
ATP-dependent activity (GO:0140657)	586	33	10.88	+	3.03	1.72e-08	3.79e-06
ATP-dependent activity, acting on DNA (GO:0008094)	117	14	2.17	+	6.45	3.7e-08	7.82e-06
isomerase activity (GO:0016853)	441	27	8.19	+	3.3	6.74e-08	1.37e-05
single-stranded DNA binding (GO:0003697)	123	14	2.28	+	6.13	7.03e-08	1.37e-05
single-stranded DNA helicase activity (GO:0017116)	23	7	0.43	+	16.4	1.36e-07	2.56e-05
catalytic activity, acting on DNA (GO:0140097)	251	19	4.66	+	4.08	2.58e-07	4.51e-05
anaphase-promoting complex binding (GO:0010997)	9	5	0.17	+	29.93	2.54e-07	4.61e-05
kinase activity (GO:0016301)	732	35	13.59	+	2.58	3.43e-07	5.61e-05
protein kinase activity (GO:0004672)	570	30	10.58	+	2.84	3.37e-07	5.7e-05
microtubule motor activity (GO:0003777)	68	10	1.26	+	7.92	4.82e-07	7.63e-05
phosphotransferase activity, alcohol group as acceptor (GO:0016773)	678	33	12.58	+	2.62	5.07e-07	7.8e-05
protein serine kinase activity (GO:0106310)	362	22	6.72	+	3.27	1.28e-06	0.000191
kinetochore binding (GO:0043515)	6	4	0.11	+	35.92	1.7e-06	0.000247
protein serine/threonine kinase activity (GO:0004674)	431	24	8	+	3	1.97e-06	0.000278
polypeptide conformation or assembly isomerase activity (GO:0120544)	122	12	2.26	+	5.3	2.92e-06	0.000389
glycosaminoglycan binding (GO:0005539)	241	17	4.47	+	3.8	2.9e-06	0.000398
extracellular matrix structural constituent (GO:0005201)	168	14	3.12	+	4.49	3.21e-06	0.000407
nucleic acid conformation isomerase activity (GO:0120545)	168	14	3.12	+	4.49	3.21e-06	0.000418
ion binding (GO:0043167)	6141	156	113.99	+	1.37	4.35e-06	0.000525
kinase binding (GO:0019900)	780	34	14.48	+	2.35	4.29e-06	0.000531
helicase activity (GO:0004386)	156	13	2.9	+	4.49	7.21e-06	0.00085
identical protein binding (GO:0042802)	2211	70	41.04	+	1.71	8.03e-06	0.000925
protein kinase binding (GO:0019901)	701	31	13.01	+	2.38	9.63e-06	0.00109
cytoskeletal motor activity (GO:0003774)	115	11	2.13	+	5.15	9.89e-06	0.00109
protein kinase regulator activity (GO:0019887)	271	17	5.03	+	3.38	1.37e-05	0.00148
ATP hydrolysis activity (GO:0016887)	421	22	7.81	+	2.82	1.43e-05	0.00152
Wnt-protein binding (GO:0017147)	31	6	0.58	+	10.43	1.95e-05	0.00198
transferase activity, transferring phosphorus-containing groups (GO:0016772)	903	36	16.76	+	2.15	2.01e-05	0.002
heparin binding (GO:0008201)	171	13	3.17	+	4.1	1.94e-05	0.00201
small molecule binding (GO:0036094)	6333	156	117.55	+	1.33	2.58e-05	0.00251
DNA secondary structure binding (GO:0000217)	37	6	0.69	+	8.74	5.62e-05	0.00538
kinase regulator activity (GO:0019207)	304	17	5.64	+	3.01	5.89e-05	0.00554
3'-5' DNA helicase activity (GO:0043138)	14	4	0.26	+	15.39	0.000101	0.00931
extracellular matrix structural constituent conferring tensile strength (GO:0030020)	44	6	0.82	+	7.35	0.000153	0.0138
DNA replication origin binding (GO:0003688)	16	4	0.3	+	13.47	0.000178	0.0156
sulfur compound binding (GO:1901681)	271	15	5.03	+	2.98	0.000178	0.0158
chromatin binding (GO:0003682)	618	25	11.47	+	2.18	0.000347	0.0284
insulin-like growth factor II binding (GO:0031995)	8	3	0.15	+	20.2	0.000332	0.0285
histone H2AK127 ubiquitin ligase activity (GO:0140863)	2	2	0.04	+	53.87	0.000344	0.0286
insulin-like growth factor binding (GO:0005520)	19	4	0.35	+	11.34	0.000363	0.0288
histone H2AK129 ubiquitin ligase activity (GO:0140864)	2	2	0.04	+	53.87	0.000344	0.029
plus-end-directed microtubule motor activity (GO:0008574)	19	4	0.35	+	11.34	0.000363	0.0292
olfactory receptor activity (GO:0004984)	438	0	8.13	-	< 0.01	0.000469	0.036
protein dimerization activity (GO:0046983)	1094	37	20.31	+	1.82	0.000466	0.0364
5'-3' DNA helicase activity (GO:0043139)	9	3	0.17	+	17.96	0.00049	0.0371
protein serine/threonine kinase activator activity (GO:0043539)	78	7	1.45	+	4.83	0.000612	0.0457
protein homodimerization activity (GO:0042803)	727	27	13.49	+	2	0.000644	0.0474

## Sheet: Decreased BP
GO biological process complete	Homo sapiens - REFLIST (20580)	upload_1 (382)	upload_1 (expected)	upload_1 (over/under)	upload_1 (fold Enrichment)	upload_1 (raw P-value)	upload_1 (FDR)
mitotic cell cycle (GO:0000278)	591	100	10.97	+	9.12	1.38e-67	2.05e-63
cell cycle (GO:0007049)	992	120	18.41	+	6.52	6.45e-65	4.78e-61
mitotic cell cycle process (GO:1903047)	511	92	9.49	+	9.7	2.02e-64	9.99e-61
cell cycle process (GO:0022402)	903	112	16.76	+	6.68	2.25e-61	8.34e-58
cell division (GO:0051301)	527	83	9.78	+	8.48	5.1e-53	1.51e-49
regulation of cell cycle (GO:0051726)	1071	107	19.88	+	5.38	4.93e-49	1.22e-45
chromosome segregation (GO:0007059)	339	66	6.29	+	10.49	4.7e-48	9.94e-45
regulation of cell cycle process (GO:0010564)	738	89	13.7	+	6.5	5.11e-47	9.46e-44
nuclear chromosome segregation (GO:0098813)	237	54	4.4	+	12.28	3.92e-43	6.45e-40
sister chromatid segregation (GO:0000819)	147	43	2.73	+	15.76	1.62e-39	2.4e-36
mitotic sister chromatid segregation (GO:0000070)	143	42	2.65	+	15.82	1.07e-38	1.45e-35
mitotic nuclear division (GO:0140014)	169	44	3.14	+	14.03	5.87e-38	7.24e-35
chromosome organization (GO:0051276)	421	61	7.81	+	7.81	1.48e-36	1.69e-33
nuclear division (GO:0000280)	327	55	6.07	+	9.06	1.82e-36	1.93e-33
regulation of mitotic cell cycle (GO:0007346)	494	64	9.17	+	6.98	2.21e-35	2.19e-32
organelle fission (GO:0048285)	355	55	6.59	+	8.35	1.6e-34	1.48e-31
regulation of chromosome separation (GO:1905818)	76	31	1.41	+	21.98	5.62e-34	4.9e-31
regulation of mitotic nuclear division (GO:0007088)	120	36	2.23	+	16.16	1.19e-33	9.78e-31
regulation of chromosome segregation (GO:0051983)	133	36	2.47	+	14.58	7.34e-32	5.72e-29
positive regulation of cell cycle process (GO:0090068)	261	46	4.84	+	9.5	1.7e-31	1.26e-28
regulation of nuclear division (GO:0051783)	148	37	2.75	+	13.47	2.49e-31	1.76e-28
regulation of mitotic cell cycle phase transition (GO:1901990)	329	49	6.11	+	8.02	5.67e-30	3.82e-27
regulation of cell cycle phase transition (GO:1901987)	435	53	8.07	+	6.56	5.55e-28	3.58e-25
positive regulation of cell cycle (GO:0045787)	330	47	6.13	+	7.67	6.89e-28	4.25e-25
regulation of mitotic sister chromatid separation (GO:0010965)	61	25	1.13	+	22.08	1.13e-27	6.71e-25
regulation of mitotic sister chromatid segregation (GO:0033047)	57	24	1.06	+	22.68	5.85e-27	3.33e-24
regulation of sister chromatid segregation (GO:0033045)	107	29	1.99	+	14.6	7e-26	3.84e-23
regulation of mitotic metaphase/anaphase transition (GO:0030071)	92	27	1.71	+	15.81	3.3e-25	1.75e-22
regulation of metaphase/anaphase transition of cell cycle (GO:1902099)	95	27	1.76	+	15.31	8.66e-25	4.43e-22
regulation of chromosome organization (GO:0033044)	242	38	4.49	+	8.46	2.93e-24	1.45e-21
spindle organization (GO:0007051)	171	33	3.17	+	10.4	3.75e-24	1.79e-21
microtubule cytoskeleton organization involved in mitosis (GO:1902850)	136	30	2.52	+	11.88	7.41e-24	3.43e-21
negative regulation of cell cycle process (GO:0010948)	270	38	5.01	+	7.58	1.65e-22	7.4e-20
cellular component organization (GO:0016043)	5717	196	106.12	+	1.85	1.75e-22	7.62e-20
microtubule cytoskeleton organization (GO:0000226)	583	53	10.82	+	4.9	6.64e-22	2.81e-19
cell cycle phase transition (GO:0044770)	158	30	2.93	+	10.23	7.71e-22	3.17e-19
negative regulation of mitotic metaphase/anaphase transition (GO:0045841)	33	17	0.61	+	27.75	2.3e-21	8.32e-19
mitotic spindle organization (GO:0007052)	101	25	1.87	+	13.34	2.11e-21	8.47e-19
negative regulation of sister chromatid segregation (GO:0033046)	33	17	0.61	+	27.75	2.3e-21	8.52e-19
negative regulation of mitotic sister chromatid segregation (GO:0033048)	33	17	0.61	+	27.75	2.3e-21	8.74e-19
negative regulation of mitotic sister chromatid separation (GO:2000816)	33	17	0.61	+	27.75	2.3e-21	8.97e-19
negative regulation of cell cycle (GO:0045786)	350	41	6.5	+	6.31	3.81e-21	1.34e-18
negative regulation of mitotic nuclear division (GO:0045839)	41	18	0.76	+	23.65	6.29e-21	2.17e-18
negative regulation of chromosome separation (GO:1905819)	35	17	0.65	+	26.17	8.65e-21	2.85e-18
negative regulation of metaphase/anaphase transition of cell cycle (GO:1902100)	35	17	0.65	+	26.17	8.65e-21	2.91e-18
cellular component organization or biogenesis (GO:0071840)	5931	196	110.09	+	1.78	1.23e-20	3.89e-18
negative regulation of mitotic cell cycle phase transition (GO:1901991)	159	29	2.95	+	9.83	1.23e-20	3.96e-18
spindle assembly checkpoint signaling (GO:0071173)	30	16	0.56	+	28.73	1.67e-20	4.84e-18
mitotic spindle checkpoint signaling (GO:0071174)	30	16	0.56	+	28.73	1.67e-20	4.94e-18
negative regulation of chromosome segregation (GO:0051985)	36	17	0.67	+	25.44	1.61e-20	4.98e-18
mitotic spindle assembly checkpoint signaling (GO:0007094)	30	16	0.56	+	28.73	1.67e-20	5.04e-18
negative regulation of mitotic cell cycle (GO:0045930)	207	32	3.84	+	8.33	2.24e-20	6.38e-18
spindle checkpoint signaling (GO:0031577)	31	16	0.58	+	27.81	3.39e-20	9.47e-18
multicellular organism development (GO:0007275)	4029	152	74.79	+	2.03	4.73e-20	1.27e-17
regulation of organelle organization (GO:0033043)	1179	73	21.88	+	3.34	4.68e-20	1.29e-17
cell cycle checkpoint signaling (GO:0000075)	153	28	2.84	+	9.86	5.25e-20	1.39e-17
mitotic cell cycle checkpoint signaling (GO:0007093)	117	25	2.17	+	11.51	1.03e-19	2.68e-17
anatomical structure development (GO:0048856)	5304	180	98.45	+	1.83	1.41e-19	3.61e-17
negative regulation of cell cycle phase transition (GO:1901988)	220	32	4.08	+	7.84	1.48e-19	3.72e-17
mitotic cell cycle phase transition (GO:0044772)	145	27	2.69	+	10.03	1.54e-19	3.8e-17
negative regulation of nuclear division (GO:0051784)	48	18	0.89	+	20.2	2.02e-19	4.91e-17
cytoskeleton organization (GO:0007010)	1277	74	23.7	+	3.12	1.07e-18	2.55e-16
system development (GO:0048731)	3629	138	67.36	+	2.05	3.35e-18	7.89e-16
developmental process (GO:0032502)	5830	188	108.21	+	1.74	3.41e-18	7.9e-16
membraneless organelle assembly (GO:0140694)	358	38	6.65	+	5.72	3.47e-18	7.92e-16
microtubule-based process (GO:0007017)	895	60	16.61	+	3.61	3.93e-18	8.82e-16
regulation of attachment of spindle microtubules to kinetochore (GO:0051988)	23	13	0.43	+	30.45	2.45e-17	5.42e-15
positive regulation of chromosome segregation (GO:0051984)	30	14	0.56	+	25.14	5.05e-17	1.1e-14
metaphase chromosome alignment (GO:0051310)	85	20	1.58	+	12.68	6.71e-17	1.44e-14
establishment of chromosome localization (GO:0051303)	98	21	1.82	+	11.54	8.73e-17	1.85e-14
DNA replication (GO:0006260)	201	28	3.73	+	7.5	9.43e-17	1.97e-14
positive regulation of chromosome separation (GO:1905820)	32	14	0.59	+	23.57	1.58e-16	3.26e-14
negative regulation of chromosome organization (GO:2001251)	78	19	1.45	+	13.12	2.01e-16	4.08e-14
regulation of cellular component organization (GO:0051128)	2486	105	46.14	+	2.28	2.51e-16	5.03e-14
spindle assembly (GO:0051225)	105	21	1.95	+	10.77	3.9e-16	7.7e-14
chromosome localization (GO:0050000)	106	21	1.97	+	10.67	4.78e-16	9.31e-14
anatomical structure morphogenesis (GO:0009653)	2270	98	42.14	+	2.33	5.81e-16	1.12e-13
meiotic cell cycle (GO:0051321)	262	30	4.86	+	6.17	1.76e-15	3.35e-13
reproductive process (GO:0022414)	1567	77	29.09	+	2.65	1.97e-15	3.69e-13
nervous system development (GO:0007399)	2279	96	42.3	+	2.27	6.17e-15	1.14e-12
embryo development (GO:0009790)	1078	60	20.01	+	3	2.03e-14	3.71e-12
mitotic cytokinesis (GO:0000281)	89	18	1.65	+	10.9	4.19e-14	7.57e-12
meiotic cell cycle process (GO:1903046)	200	25	3.71	+	6.73	5.58e-14	9.95e-12
DNA metabolic process (GO:0006259)	749	48	13.9	+	3.45	6.78e-14	1.2e-11
organelle organization (GO:0006996)	3086	114	57.28	+	1.99	8.9e-14	1.53e-11
G1/S transition of mitotic cell cycle (GO:0000082)	80	17	1.48	+	11.45	9.05e-14	1.54e-11
regulation of cellular process (GO:0050794)	11417	282	211.92	+	1.33	8.87e-14	1.55e-11
regulation of biological process (GO:0050789)	11815	289	219.31	+	1.32	9.2e-14	1.55e-11
regulation of cell division (GO:0051302)	187	24	3.47	+	6.91	9.97e-14	1.66e-11
cell differentiation (GO:0030154)	3752	130	69.64	+	1.87	1.1e-13	1.81e-11
cellular developmental process (GO:0048869)	3755	130	69.7	+	1.87	1.13e-13	1.84e-11
cell cycle G1/S phase transition (GO:0044843)	82	17	1.52	+	11.17	1.4e-13	2.25e-11
spindle elongation (GO:0051231)	13	9	0.24	+	37.3	1.6e-13	2.54e-11
kinetochore organization (GO:0051383)	18	10	0.33	+	29.93	1.66e-13	2.61e-11
DNA-templated DNA replication (GO:0006261)	141	21	2.62	+	8.02	1.84e-13	2.87e-11
negative regulation of organelle organization (GO:0010639)	337	31	6.26	+	4.96	2.45e-13	3.79e-11
meiotic nuclear division (GO:0140013)	179	23	3.32	+	6.92	3.21e-13	4.91e-11
animal organ development (GO:0048513)	2904	108	53.9	+	2	3.58e-13	5.41e-11
generation of neurons (GO:0048699)	1218	62	22.61	+	2.74	3.79e-13	5.68e-11
regulation of DNA-templated DNA replication (GO:0090329)	42	13	0.78	+	16.68	3.98e-13	5.89e-11
mitotic spindle assembly (GO:0090307)	52	14	0.97	+	14.5	4.24e-13	6.23e-11
cellular process (GO:0009987)	15563	344	288.88	+	1.19	6.23e-13	9.05e-11
regulation of cell cycle G2/M phase transition (GO:1902749)	120	19	2.23	+	8.53	8.58e-13	1.23e-10
cell population proliferation (GO:0008283)	747	46	13.87	+	3.32	9.69e-13	1.38e-10
neurogenesis (GO:0022008)	1413	67	26.23	+	2.55	9.8e-13	1.38e-10
cell cycle G2/M phase transition (GO:0044839)	55	14	1.02	+	13.71	9.93e-13	1.39e-10
positive regulation of cell population proliferation (GO:0008284)	930	52	17.26	+	3.01	1.16e-12	1.61e-10
regulation of G2/M transition of mitotic cell cycle (GO:0010389)	107	18	1.99	+	9.06	1.18e-12	1.62e-10
meiotic chromosome segregation (GO:0045132)	93	17	1.73	+	9.85	1.23e-12	1.68e-10
regulation of cytokinesis (GO:0032465)	94	17	1.74	+	9.74	1.48e-12	2e-10
mitotic metaphase chromosome alignment (GO:0007080)	57	14	1.06	+	13.23	1.7e-12	2.27e-10
mitotic spindle elongation (GO:0000022)	11	8	0.2	+	39.18	2.06e-12	2.7e-10
mitotic spindle midzone assembly (GO:0051256)	11	8	0.2	+	39.18	2.06e-12	2.72e-10
positive regulation of cellular process (GO:0048522)	5813	172	107.9	+	1.59	2.12e-12	2.76e-10
multicellular organismal process (GO:0032501)	6408	184	118.94	+	1.55	2.68e-12	3.45e-10
embryonic organ development (GO:0048568)	468	35	8.69	+	4.03	2.88e-12	3.67e-10
DNA damage response (GO:0006974)	807	47	14.98	+	3.14	3.86e-12	4.89e-10
positive regulation of biological process (GO:0048518)	6113	177	113.47	+	1.56	4.84e-12	6.03e-10
establishment of organelle localization (GO:0051656)	426	33	7.91	+	4.17	4.81e-12	6.04e-10
cytoskeleton-dependent cytokinesis (GO:0061640)	117	18	2.17	+	8.29	5.72e-12	7.06e-10
biological regulation (GO:0065007)	12219	290	226.81	+	1.28	7.74e-12	9.33e-10
cytokinesis (GO:0000910)	119	18	2.21	+	8.15	7.68e-12	9.33e-10
regulation of DNA replication (GO:0006275)	119	18	2.21	+	8.15	7.68e-12	9.41e-10
positive regulation of cell cycle phase transition (GO:1901989)	112	17	2.08	+	8.18	2.79e-11	3.33e-09
positive regulation of cell division (GO:0051781)	97	16	1.8	+	8.89	2.93e-11	3.48e-09
spindle midzone assembly (GO:0051255)	14	8	0.26	+	30.79	3.57e-11	4.2e-09
DNA replication initiation (GO:0006270)	28	10	0.52	+	19.24	4.21e-11	4.91e-09
chordate embryonic development (GO:0043009)	691	41	12.83	+	3.2	5.81e-11	6.72e-09
DNA repair (GO:0006281)	524	35	9.73	+	3.6	6.76e-11	7.77e-09
embryonic morphogenesis (GO:0048598)	608	38	11.29	+	3.37	6.91e-11	7.88e-09
neuron differentiation (GO:0030182)	1138	55	21.12	+	2.6	7.07e-11	7.99e-09
cell development (GO:0048468)	2307	87	42.82	+	2.03	7.54e-11	8.46e-09
animal organ morphogenesis (GO:0009887)	986	50	18.3	+	2.73	1.1e-10	1.22e-08
chromosome condensation (GO:0030261)	40	11	0.74	+	14.82	1.11e-10	1.23e-08
embryo development ending in birth or egg hatching (GO:0009792)	710	41	13.18	+	3.11	1.33e-10	1.46e-08
regulation of DNA-templated DNA replication initiation (GO:0030174)	16	8	0.3	+	26.94	1.48e-10	1.61e-08
regulation of mitotic spindle checkpoint (GO:1903504)	23	9	0.43	+	21.08	1.55e-10	1.66e-08
regulation of mitotic cell cycle spindle assembly checkpoint (GO:0090266)	23	9	0.43	+	21.08	1.55e-10	1.67e-08
developmental growth (GO:0048589)	462	32	8.58	+	3.73	1.85e-10	1.96e-08
negative regulation of cellular process (GO:0048523)	5027	149	93.31	+	1.6	1.87e-10	1.96e-08
growth (GO:0040007)	462	32	8.58	+	3.73	1.85e-10	1.97e-08
cellular response to stress (GO:0033554)	1648	69	30.59	+	2.26	1.93e-10	2.02e-08
cellular component assembly (GO:0022607)	2516	91	46.7	+	1.95	2.35e-10	2.43e-08
centromere complex assembly (GO:0034508)	24	9	0.45	+	20.2	2.43e-10	2.49e-08
regulation of spindle checkpoint (GO:0090231)	24	9	0.45	+	20.2	2.43e-10	2.5e-08
female meiotic nuclear division (GO:0007143)	43	11	0.8	+	13.78	2.64e-10	2.68e-08
attachment of spindle microtubules to kinetochore (GO:0008608)	33	10	0.61	+	16.33	2.73e-10	2.75e-08
negative regulation of biological process (GO:0048519)	5248	153	97.41	+	1.57	3.34e-10	3.35e-08
anatomical structure formation involved in morphogenesis (GO:0048646)	991	49	18.39	+	2.66	4.06e-10	4.04e-08
regulation of cell population proliferation (GO:0042127)	1659	68	30.79	+	2.21	4.77e-10	4.71e-08
Unclassified (UNCLASSIFIED)	2856	16	53.01	-	0.3	4.93e-10	4.8e-08
biological_process (GO:0008150)	17724	366	328.99	+	1.11	4.93e-10	4.83e-08
double-strand break repair via break-induced replication (GO:0000727)	12	7	0.22	+	31.43	5.26e-10	5.06e-08
positive regulation of spindle checkpoint (GO:0090232)	12	7	0.22	+	31.43	5.26e-10	5.09e-08
nuclear DNA replication (GO:0033260)	26	9	0.48	+	18.65	5.63e-10	5.38e-08
cardiac chamber development (GO:0003205)	175	19	3.25	+	5.85	7.18e-10	6.82e-08
cell cycle DNA replication (GO:0044786)	27	9	0.5	+	17.96	8.31e-10	7.84e-08
regulation of cell cycle checkpoint (GO:1901976)	48	11	0.89	+	12.35	9.54e-10	8.94e-08
organelle localization (GO:0051640)	552	34	10.25	+	3.32	1.07e-09	9.93e-08
positive regulation of chromosome condensation (GO:1905821)	8	6	0.15	+	40.41	1.07e-09	9.95e-08
regulation of chromosome condensation (GO:0060623)	13	7	0.24	+	29.01	1.12e-09	1.02e-07
protein localization to kinetochore (GO:0034501)	13	7	0.24	+	29.01	1.12e-09	1.02e-07
protein localization to condensed chromosome (GO:1903083)	13	7	0.24	+	29.01	1.12e-09	1.03e-07
tissue development (GO:0009888)	1800	71	33.41	+	2.13	1.16e-09	1.05e-07
positive regulation of cytokinesis (GO:0032467)	49	11	0.91	+	12.09	1.21e-09	1.09e-07
positive regulation of cellular component organization (GO:0051130)	1112	52	20.64	+	2.52	1.29e-09	1.15e-07
positive regulation of mitotic cell cycle phase transition (GO:1901992)	91	14	1.69	+	8.29	1.33e-09	1.18e-07
G2/M transition of mitotic cell cycle (GO:0000086)	50	11	0.93	+	11.85	1.52e-09	1.34e-07
intracellular signal transduction (GO:0035556)	1778	70	33	+	2.12	1.7e-09	1.49e-07
positive regulation of mitotic sister chromatid separation (GO:1901970)	21	8	0.39	+	20.52	2.16e-09	1.88e-07
DNA recombination (GO:0006310)	253	22	4.7	+	4.68	2.29e-09	1.98e-07
cardiac septum development (GO:0003279)	113	15	2.1	+	7.15	2.83e-09	2.43e-07
morphogenesis of an epithelium (GO:0002009)	464	30	8.61	+	3.48	3.52e-09	3.02e-07
tissue morphogenesis (GO:0048729)	580	34	10.77	+	3.16	3.79e-09	3.22e-07
regulation of DNA metabolic process (GO:0051052)	494	31	9.17	+	3.38	3.89e-09	3.29e-07
epithelium development (GO:0060429)	1129	51	20.96	+	2.43	4.14e-09	3.49e-07
sexual reproduction (GO:0019953)	1107	50	20.55	+	2.43	6.06e-09	5.07e-07
renal system development (GO:0072001)	317	24	5.88	+	4.08	6.71e-09	5.59e-07
mitotic chromosome condensation (GO:0007076)	16	7	0.3	+	23.57	7.12e-09	5.89e-07
ventricular septum morphogenesis (GO:0060412)	45	10	0.84	+	11.97	7.72e-09	6.36e-07
circulatory system development (GO:0072359)	950	45	17.63	+	2.55	8.4e-09	6.88e-07
positive regulation of developmental process (GO:0051094)	1328	56	24.65	+	2.27	9.57e-09	7.79e-07
heart development (GO:0007507)	573	33	10.64	+	3.1	1e-08	8.09e-07
positive regulation of mitotic cell cycle (GO:0045931)	124	15	2.3	+	6.52	1.03e-08	8.33e-07
protein localization to chromosome, centromeric region (GO:0071459)	25	8	0.46	+	17.24	1.08e-08	8.61e-07
developmental growth involved in morphogenesis (GO:0060560)	144	16	2.67	+	5.99	1.15e-08	9.18e-07
attachment of mitotic spindle microtubules to kinetochore (GO:0051315)	17	7	0.32	+	22.18	1.19e-08	9.44e-07
ventricular septum development (GO:0003281)	76	12	1.41	+	8.51	1.5e-08	1.18e-06
kidney development (GO:0001822)	306	23	5.68	+	4.05	1.6e-08	1.25e-06
positive regulation of mitotic cell cycle spindle assembly checkpoint (GO:0090267)	11	6	0.2	+	29.39	1.68e-08	1.31e-06
positive regulation of cell cycle checkpoint (GO:1901978)	18	7	0.33	+	20.95	1.92e-08	1.49e-06
cardiac ventricle development (GO:0003231)	132	15	2.45	+	6.12	2.44e-08	1.88e-06
cardiac chamber morphogenesis (GO:0003206)	133	15	2.47	+	6.08	2.71e-08	2.08e-06
cell morphogenesis (GO:0000902)	724	37	13.44	+	2.75	2.88e-08	2.2e-06
epithelial tube morphogenesis (GO:0060562)	317	23	5.88	+	3.91	3.08e-08	2.34e-06
cellular component biogenesis (GO:0044085)	2762	91	51.27	+	1.78	3.26e-08	2.46e-06
negative regulation of cellular component organization (GO:0051129)	699	36	12.97	+	2.77	3.69e-08	2.78e-06
organelle assembly (GO:0070925)	901	42	16.72	+	2.51	4.32e-08	3.21e-06
supramolecular fiber organization (GO:0097435)	609	33	11.3	+	2.92	4.3e-08	3.22e-06
head development (GO:0060322)	802	39	14.89	+	2.62	4.5e-08	3.33e-06
placenta development (GO:0001890)	159	16	2.95	+	5.42	4.76e-08	3.51e-06
positive regulation of mitotic cytokinesis (GO:1903490)	13	6	0.24	+	24.87	6.05e-08	4.43e-06
ossification (GO:0001503)	285	21	5.29	+	3.97	9.51e-08	6.94e-06
meiotic spindle organization (GO:0000212)	22	7	0.41	+	17.14	9.64e-08	7e-06
mitotic DNA replication (GO:1902969)	14	6	0.26	+	23.09	1.04e-07	7.49e-06
kinetochore assembly (GO:0051382)	14	6	0.26	+	23.09	1.04e-07	7.53e-06
spindle assembly involved in female meiosis I (GO:0007057)	4	4	0.07	+	53.87	1.17e-07	8.37e-06
tube morphogenesis (GO:0035239)	700	35	12.99	+	2.69	1.18e-07	8.44e-06
morphogenesis of embryonic epithelium (GO:0016331)	149	15	2.77	+	5.42	1.25e-07	8.83e-06
cell projection morphogenesis (GO:0048858)	516	29	9.58	+	3.03	1.36e-07	9.58e-06
regeneration (GO:0031099)	150	15	2.78	+	5.39	1.36e-07	9.6e-06
cellular response to stimulus (GO:0051716)	6478	169	120.24	+	1.41	1.45e-07	1.01e-05
cardiac septum morphogenesis (GO:0060411)	76	11	1.41	+	7.8	1.52e-07	1.06e-05
meiosis I cell cycle process (GO:0061982)	131	14	2.43	+	5.76	1.56e-07	1.08e-05
regulation of metaphase plate congression (GO:0090235)	15	6	0.28	+	21.55	1.71e-07	1.17e-05
positive regulation of DNA-templated DNA replication (GO:2000105)	15	6	0.28	+	21.55	1.71e-07	1.17e-05
meiotic spindle assembly (GO:0090306)	15	6	0.28	+	21.55	1.71e-07	1.18e-05
double-strand break repair (GO:0006302)	221	18	4.1	+	4.39	1.8e-07	1.22e-05
regulation of mitotic cytokinesis (GO:1902412)	16	6	0.3	+	20.2	2.69e-07	1.82e-05
neuron projection development (GO:0031175)	725	35	13.46	+	2.6	2.73e-07	1.83e-05
centrosome cycle (GO:0007098)	98	12	1.82	+	6.6	2.72e-07	1.83e-05
embryonic organ morphogenesis (GO:0048562)	304	21	5.64	+	3.72	2.81e-07	1.87e-05
neuron projection morphogenesis (GO:0048812)	504	28	9.36	+	2.99	2.85e-07	1.9e-05
neuron development (GO:0048666)	898	40	16.67	+	2.4	3.38e-07	2.24e-05
plasma membrane bounded cell projection morphogenesis (GO:0120039)	509	28	9.45	+	2.96	3.48e-07	2.29e-05
central nervous system development (GO:0007417)	1040	44	19.3	+	2.28	3.57e-07	2.34e-05
regulation of cell communication (GO:0010646)	3546	105	65.82	+	1.6	4.79e-07	3.13e-05
regulation of attachment of mitotic spindle microtubules to kinetochore (GO:1902423)	10	5	0.19	+	26.94	5.01e-07	3.26e-05
extracellular matrix organization (GO:0030198)	289	20	5.36	+	3.73	5.25e-07	3.38e-05
positive regulation of chromosome organization (GO:2001252)	104	12	1.93	+	6.22	5.24e-07	3.39e-05
extracellular structure organization (GO:0043062)	290	20	5.38	+	3.72	5.55e-07	3.56e-05
external encapsulating structure organization (GO:0045229)	291	20	5.4	+	3.7	5.86e-07	3.74e-05
female gamete generation (GO:0007292)	168	15	3.12	+	4.81	5.96e-07	3.78e-05
recombinational repair (GO:0000725)	125	13	2.32	+	5.6	5.94e-07	3.78e-05
signal transduction in response to DNA damage (GO:0042770)	148	14	2.75	+	5.1	7.05e-07	4.44e-05
meiosis I (GO:0007127)	128	13	2.38	+	5.47	7.82e-07	4.89e-05
positive regulation of organelle organization (GO:0010638)	499	27	9.26	+	2.92	7.81e-07	4.9e-05
positive regulation of DNA replication (GO:0045740)	42	8	0.78	+	10.26	8.9e-07	5.54e-05
positive regulation of attachment of spindle microtubules to kinetochore (GO:0051987)	11	5	0.2	+	24.49	9.05e-07	5.61e-05
regulation of signaling (GO:0023051)	3541	104	65.73	+	1.58	9.63e-07	5.95e-05
embryonic placenta development (GO:0001892)	91	11	1.69	+	6.51	9.78e-07	6.02e-05
positive regulation of cell cycle G2/M phase transition (GO:1902751)	30	7	0.56	+	12.57	1.01e-06	6.2e-05
tube development (GO:0035295)	929	40	17.24	+	2.32	1.08e-06	6.58e-05
microtubule organizing center organization (GO:0031023)	112	12	2.08	+	5.77	1.17e-06	7.12e-05
cell migration (GO:0016477)	941	40	17.47	+	2.29	1.28e-06	7.76e-05
protein-DNA complex assembly (GO:0065004)	203	16	3.77	+	4.25	1.34e-06	8.1e-05
protein localization to chromosome (GO:0034502)	94	11	1.74	+	6.3	1.36e-06	8.15e-05
spindle assembly involved in female meiosis (GO:0007056)	12	5	0.22	+	22.45	1.53e-06	9.12e-05
meiotic chromosome condensation (GO:0010032)	6	4	0.11	+	35.92	1.7e-06	0.000101
regulation of multicellular organismal development (GO:2000026)	1405	52	26.08	+	1.99	1.75e-06	0.000104
primary neural tube formation (GO:0014020)	97	11	1.8	+	6.11	1.86e-06	0.00011
RNA processing (GO:0006396)	879	1	16.32	-	0.06	2.16e-06	0.000127
axon development (GO:0061564)	434	24	8.06	+	2.98	2.23e-06	0.00013
heart morphogenesis (GO:0003007)	263	18	4.88	+	3.69	2.28e-06	0.000133
double-strand break repair via homologous recombination (GO:0000724)	120	12	2.23	+	5.39	2.45e-06	0.000141
ventricular cardiac muscle cell development (GO:0055015)	13	5	0.24	+	20.72	2.44e-06	0.000141
female meiosis I (GO:0007144)	13	5	0.24	+	20.72	2.44e-06	0.000142
branching morphogenesis of an epithelial tube (GO:0048754)	142	13	2.64	+	4.93	2.54e-06	0.000146
actomyosin structure organization (GO:0031032)	121	12	2.25	+	5.34	2.68e-06	0.000153
developmental process involved in reproduction (GO:0003006)	1046	42	19.42	+	2.16	2.71e-06	0.000154
collagen fibril organization (GO:0030199)	65	9	1.21	+	7.46	3.04e-06	0.000173
regulation of signal transduction (GO:0009966)	3101	92	57.56	+	1.6	3.19e-06	0.000181
regulation of developmental process (GO:0050793)	2457	77	45.61	+	1.69	3.21e-06	0.000181
spindle localization (GO:0051653)	66	9	1.23	+	7.35	3.46e-06	0.000194
positive regulation of cell differentiation (GO:0045597)	869	37	16.13	+	2.29	3.59e-06	0.000201
trophoblast giant cell differentiation (GO:0060707)	14	5	0.26	+	19.24	3.74e-06	0.000209
embryonic epithelial tube formation (GO:0001838)	125	12	2.32	+	5.17	3.77e-06	0.000209
regulation of cytoskeleton organization (GO:0051493)	543	27	10.08	+	2.68	3.85e-06	0.000213
metanephros development (GO:0001656)	85	10	1.58	+	6.34	3.92e-06	0.000216
neural tube formation (GO:0001841)	105	11	1.95	+	5.64	4.09e-06	0.000223
detection of stimulus (GO:0051606)	690	0	12.81	-	< 0.01	4.08e-06	0.000224
morphogenesis of a branching epithelium (GO:0061138)	172	14	3.19	+	4.39	4.23e-06	0.000231
skeletal system development (GO:0001501)	514	26	9.54	+	2.73	4.3e-06	0.000233
in utero embryonic development (GO:0001701)	421	23	7.81	+	2.94	4.44e-06	0.00024
protein-DNA complex organization (GO:0071824)	223	16	4.14	+	3.87	4.57e-06	0.000246
reproductive structure development (GO:0048608)	305	19	5.66	+	3.36	4.77e-06	0.000256
regulation of microtubule-based process (GO:0032886)	278	18	5.16	+	3.49	4.97e-06	0.000266
brain development (GO:0007420)	751	33	13.94	+	2.37	5.25e-06	0.00028
gland development (GO:0048732)	426	23	7.91	+	2.91	5.39e-06	0.000284
DNA integrity checkpoint signaling (GO:0031570)	108	11	2	+	5.49	5.38e-06	0.000285
response to stress (GO:0006950)	3539	101	65.69	+	1.54	5.37e-06	0.000285
negative regulation of cell division (GO:0051782)	15	5	0.28	+	17.96	5.53e-06	0.000291
reproductive system development (GO:0061458)	310	19	5.75	+	3.3	6.02e-06	0.000315
regulation of Wnt signaling pathway (GO:0030111)	339	20	6.29	+	3.18	6.07e-06	0.000317
negative regulation of G2/M transition of mitotic cell cycle (GO:0010972)	71	9	1.32	+	6.83	6.42e-06	0.000334
mitotic G2/M transition checkpoint (GO:0044818)	54	8	1	+	7.98	6.46e-06	0.000335
cell differentiation involved in embryonic placenta development (GO:0060706)	26	6	0.48	+	12.43	6.61e-06	0.00034
neural tube closure (GO:0001843)	90	10	1.67	+	5.99	6.6e-06	0.000341
epithelial tube formation (GO:0072175)	133	12	2.47	+	4.86	7.19e-06	0.000367
regulation of osteoblast differentiation (GO:0045667)	133	12	2.47	+	4.86	7.19e-06	0.000368
tube closure (GO:0060606)	91	10	1.69	+	5.92	7.29e-06	0.000371
sex differentiation (GO:0007548)	286	18	5.31	+	3.39	7.36e-06	0.000373
muscle structure development (GO:0061061)	530	26	9.84	+	2.64	7.41e-06	0.000375
response to axon injury (GO:0048678)	55	8	1.02	+	7.84	7.44e-06	0.000375
metaphase/anaphase transition of cell cycle (GO:0044784)	8	4	0.15	+	26.94	7.71e-06	0.000386
positive regulation of attachment of mitotic spindle microtubules to kinetochore (GO:1902425)	8	4	0.15	+	26.94	7.71e-06	0.000387
negative regulation of cell cycle G2/M phase transition (GO:1902750)	73	9	1.36	+	6.64	8.11e-06	0.000404
morphogenesis of a branching structure (GO:0001763)	182	14	3.38	+	4.14	8.15e-06	0.000405
positive regulation of G2/M transition of mitotic cell cycle (GO:0010971)	27	6	0.5	+	11.97	8.37e-06	0.000415
positive regulation of epithelial to mesenchymal transition (GO:0010718)	56	8	1.04	+	7.7	8.54e-06	0.000422
neural precursor cell proliferation (GO:0061351)	114	11	2.12	+	5.2	9.09e-06	0.000448
regulation of growth (GO:0040008)	604	28	11.21	+	2.5	9.48e-06	0.000464
regulation of transferase activity (GO:0051338)	320	19	5.94	+	3.2	9.47e-06	0.000465
cochlea development (GO:0090102)	57	8	1.06	+	7.56	9.78e-06	0.000477
development of primary sexual characteristics (GO:0045137)	237	16	4.4	+	3.64	9.89e-06	0.000481
forebrain development (GO:0030900)	412	22	7.65	+	2.88	1.03e-05	0.000497
programmed cell death (GO:0012501)	1107	42	20.55	+	2.04	1.03e-05	0.000498
cochlea morphogenesis (GO:0090103)	28	6	0.52	+	11.54	1.05e-05	0.000504
regulation of ubiquitin protein ligase activity (GO:1904666)	17	5	0.32	+	15.85	1.11e-05	0.00053
apoptotic process (GO:0006915)	1068	41	19.82	+	2.07	1.12e-05	0.000533
negative regulation of nucleobase-containing compound metabolic process (GO:0045934)	1542	53	28.62	+	1.85	1.26e-05	0.000601
response to wounding (GO:0009611)	451	23	8.37	+	2.75	1.36e-05	0.000644
centrosome separation (GO:0051299)	9	4	0.17	+	23.94	1.37e-05	0.000647
regulation of receptor localization to synapse (GO:1902683)	30	6	0.56	+	10.77	1.6e-05	0.000756
cell death (GO:0008219)	1112	42	20.64	+	2.03	1.63e-05	0.000764
establishment of spindle localization (GO:0051293)	61	8	1.13	+	7.07	1.63e-05	0.000766
regulation of microtubule cytoskeleton organization (GO:0070507)	170	13	3.16	+	4.12	1.82e-05	0.000851
positive regulation of nuclear division (GO:0051785)	62	8	1.15	+	6.95	1.85e-05	0.00086
osteoblast differentiation (GO:0001649)	146	12	2.71	+	4.43	1.86e-05	0.000863
cell morphogenesis involved in neuron differentiation (GO:0048667)	461	23	8.56	+	2.69	1.92e-05	0.000889
neuron projection regeneration (GO:0031102)	31	6	0.58	+	10.43	1.95e-05	0.000902
tube formation (GO:0035148)	147	12	2.73	+	4.4	1.99e-05	0.000916
ventricular cardiac muscle cell differentiation (GO:0055012)	19	5	0.35	+	14.18	2.01e-05	0.000921
regulation of exit from mitosis (GO:0007096)	19	5	0.35	+	14.18	2.01e-05	0.000924
positive regulation of mitotic nuclear division (GO:0045840)	46	7	0.85	+	8.2	2.06e-05	0.000937
trabecula morphogenesis (GO:0061383)	46	7	0.85	+	8.2	2.06e-05	0.00094
positive regulation of nervous system development (GO:0051962)	280	17	5.2	+	3.27	2.09e-05	0.000949
positive regulation of growth (GO:0045927)	252	16	4.68	+	3.42	2.12e-05	0.000957
membranous septum morphogenesis (GO:0003149)	10	4	0.19	+	21.55	2.25e-05	0.00101
chromatin remodeling at centromere (GO:0031055)	10	4	0.19	+	21.55	2.25e-05	0.00101
CENP-A containing chromatin assembly (GO:0034080)	10	4	0.19	+	21.55	2.25e-05	0.00101
development of primary male sexual characteristics (GO:0046546)	149	12	2.77	+	4.34	2.28e-05	0.00102
negative regulation of macromolecule metabolic process (GO:0010605)	2493	75	46.27	+	1.62	2.33e-05	0.00104
striated muscle cell differentiation (GO:0051146)	227	15	4.21	+	3.56	2.4e-05	0.00107
meiotic cell cycle phase transition (GO:0044771)	4	3	0.07	+	40.41	2.5e-05	0.0011
regulation of DNA endoreduplication (GO:0032875)	4	3	0.07	+	40.41	2.5e-05	0.00111
telencephalon development (GO:0021537)	286	17	5.31	+	3.2	2.74e-05	0.00121
positive regulation of neuron projection development (GO:0010976)	153	12	2.84	+	4.23	2.97e-05	0.0013
ureteric bud development (GO:0001657)	86	9	1.6	+	5.64	3.11e-05	0.00135
gonad development (GO:0008406)	232	15	4.31	+	3.48	3.1e-05	0.00135
muscle cell differentiation (GO:0042692)	290	17	5.38	+	3.16	3.27e-05	0.00142
cellular response to vitamin (GO:0071295)	21	5	0.39	+	12.83	3.42e-05	0.00146
positive regulation of cell projection organization (GO:0031346)	351	19	6.52	+	2.92	3.42e-05	0.00147
mesonephric epithelium development (GO:0072163)	87	9	1.61	+	5.57	3.41e-05	0.00147
mesonephric tubule development (GO:0072164)	87	9	1.61	+	5.57	3.41e-05	0.00147
Wnt signaling pathway, planar cell polarity pathway (GO:0060071)	34	6	0.63	+	9.51	3.41e-05	0.00148
CRD-mediated mRNA stabilization (GO:0070934)	11	4	0.2	+	19.59	3.48e-05	0.00149
regulation of cell migration (GO:0030334)	958	37	17.78	+	2.08	3.59e-05	0.00153
non-canonical Wnt signaling pathway (GO:0035567)	50	7	0.93	+	7.54	3.61e-05	0.00153
sensory organ morphogenesis (GO:0090596)	293	17	5.44	+	3.13	3.72e-05	0.00157
immune response (GO:0006955)	1741	12	32.32	-	0.37	3.71e-05	0.00157
kidney morphogenesis (GO:0060993)	88	9	1.63	+	5.51	3.74e-05	0.00157
signal transduction (GO:0007165)	4942	127	91.73	+	1.38	3.71e-05	0.00157
regulation of nervous system development (GO:0051960)	449	22	8.33	+	2.64	3.82e-05	0.00159
cell adhesion (GO:0007155)	965	37	17.91	+	2.07	3.82e-05	0.0016
detection of stimulus involved in sensory perception (GO:0050906)	564	0	10.47	-	< 0.01	4.4e-05	0.00183
epithelial cell differentiation (GO:0030855)	657	28	12.2	+	2.3	4.66e-05	0.00193
peptidyl-serine phosphorylation (GO:0018105)	52	7	0.97	+	7.25	4.68e-05	0.00194
mitotic G2 DNA damage checkpoint signaling (GO:0007095)	36	6	0.67	+	8.98	4.78e-05	0.00197
mesonephros development (GO:0001823)	91	9	1.69	+	5.33	4.88e-05	0.00201
tissue regeneration (GO:0042246)	71	8	1.32	+	6.07	5.02e-05	0.00206
regulation of phosphorylation (GO:0042325)	458	22	8.5	+	2.59	5.13e-05	0.0021
sensory organ development (GO:0007423)	626	27	11.62	+	2.32	5.47e-05	0.00223
response to abiotic stimulus (GO:0009628)	1135	41	21.07	+	1.95	5.62e-05	0.00229
cell communication (GO:0007154)	5328	134	98.9	+	1.35	5.8e-05	0.00235
kidney epithelium development (GO:0072073)	139	11	2.58	+	4.26	5.85e-05	0.00237
positive regulation of developmental growth (GO:0048639)	164	12	3.04	+	3.94	5.86e-05	0.00237
regulation of protein modification process (GO:0031399)	668	28	12.4	+	2.26	6.02e-05	0.00242
mitotic DNA replication initiation (GO:1902975)	5	3	0.09	+	32.32	6.17e-05	0.00245
regulation of anaphase-promoting complex-dependent catabolic process (GO:1905784)	5	3	0.09	+	32.32	6.17e-05	0.00245
cell cycle DNA replication initiation (GO:1902292)	5	3	0.09	+	32.32	6.17e-05	0.00246
mitotic DNA integrity checkpoint signaling (GO:0044774)	73	8	1.36	+	5.9	6.15e-05	0.00246
nuclear cell cycle DNA replication initiation (GO:1902315)	5	3	0.09	+	32.32	6.17e-05	0.00246
developmental cell growth (GO:0048588)	116	10	2.15	+	4.64	6.14e-05	0.00247
mesenchyme development (GO:0060485)	248	15	4.6	+	3.26	6.65e-05	0.00263
trabecula formation (GO:0060343)	24	5	0.45	+	11.22	6.82e-05	0.00269
cell growth (GO:0016049)	118	10	2.19	+	4.57	7.1e-05	0.00279
regulation of catalytic activity (GO:0050790)	600	26	11.14	+	2.33	7.25e-05	0.00284
gamete generation (GO:0007276)	855	33	15.87	+	2.08	7.57e-05	0.00295
striated muscle cell development (GO:0055002)	143	11	2.65	+	4.14	7.56e-05	0.00296
regulation of phosphate metabolic process (GO:0019220)	604	26	11.21	+	2.32	7.87e-05	0.00306
cardiac muscle tissue development (GO:0048738)	196	13	3.64	+	3.57	8.01e-05	0.00311
regulation of phosphorus metabolic process (GO:0051174)	605	26	11.23	+	2.32	8.04e-05	0.00311
positive regulation of DNA metabolic process (GO:0051054)	282	16	5.23	+	3.06	8.17e-05	0.00315
pallium development (GO:0021543)	197	13	3.66	+	3.56	8.44e-05	0.00325
DNA biosynthetic process (GO:0071897)	98	9	1.82	+	4.95	8.75e-05	0.00336
male sex differentiation (GO:0046661)	171	12	3.17	+	3.78	8.77e-05	0.00336
heart valve development (GO:0003170)	77	8	1.43	+	5.6	9.02e-05	0.00345
axonogenesis (GO:0007409)	378	19	7.02	+	2.71	9.19e-05	0.0035
muscle cell development (GO:0055001)	172	12	3.19	+	3.76	9.28e-05	0.00352
DNA damage checkpoint signaling (GO:0000077)	99	9	1.84	+	4.9	9.47e-05	0.00359
regulation of locomotion (GO:0040012)	1059	38	19.66	+	1.93	9.64e-05	0.00364
detection of chemical stimulus (GO:0009593)	523	0	9.71	-	< 0.01	9.74e-05	0.00367
positive regulation of neurogenesis (GO:0050769)	228	14	4.23	+	3.31	9.86e-05	0.00371
chromatin organization (GO:0006325)	829	32	15.39	+	2.08	0.000101	0.00379
male gonad development (GO:0008584)	148	11	2.75	+	4	0.000103	0.00386
positive regulation of transferase activity (GO:0051347)	174	12	3.23	+	3.72	0.000104	0.00387
regulation of cell motility (GO:2000145)	1017	37	18.88	+	1.96	0.000105	0.0039
positive regulation of epithelial cell proliferation (GO:0050679)	202	13	3.75	+	3.47	0.000109	0.00404
blood vessel development (GO:0001568)	537	24	9.97	+	2.41	0.000111	0.0041
signaling (GO:0023052)	5282	132	98.04	+	1.35	0.000114	0.00421
regulation of reproductive process (GO:2000241)	203	13	3.77	+	3.45	0.000114	0.00422
regulation of cell cycle G1/S phase transition (GO:1902806)	176	12	3.27	+	3.67	0.000115	0.00423
response to stimulus (GO:0050896)	8280	191	153.69	+	1.24	0.000115	0.00424
establishment of mitotic spindle localization (GO:0040001)	42	6	0.78	+	7.7	0.000117	0.00429
cell motility (GO:0048870)	1172	41	21.75	+	1.88	0.00012	0.00436
septum primum development (GO:0003284)	6	3	0.11	+	26.94	0.000122	0.00442
female meiosis chromosome segregation (GO:0016321)	6	3	0.11	+	26.94	0.000122	0.00443
regulation of G1/S transition of mitotic cell cycle (GO:2000045)	151	11	2.8	+	3.92	0.000123	0.00447
axis elongation (GO:0003401)	27	5	0.5	+	9.98	0.000124	0.00447
negative regulation of metabolic process (GO:0009892)	2721	77	50.51	+	1.52	0.000128	0.00462
regulation of epithelial to mesenchymal transition (GO:0010717)	103	9	1.91	+	4.71	0.000129	0.00463
negative regulation of RNA metabolic process (GO:0051253)	1415	47	26.26	+	1.79	0.000132	0.00474
deoxyribose phosphate biosynthetic process (GO:0046385)	15	4	0.28	+	14.37	0.000136	0.00482
deoxyribonucleotide biosynthetic process (GO:0009263)	15	4	0.28	+	14.37	0.000136	0.00483
2'-deoxyribonucleotide biosynthetic process (GO:0009265)	15	4	0.28	+	14.37	0.000136	0.00484
DNA strand elongation involved in DNA replication (GO:0006271)	15	4	0.28	+	14.37	0.000136	0.00485
digestive system development (GO:0055123)	153	11	2.84	+	3.87	0.000139	0.0049
regulation of microtubule polymerization or depolymerization (GO:0031110)	104	9	1.93	+	4.66	0.000139	0.00491
regulation of protein metabolic process (GO:0051246)	1512	49	28.07	+	1.75	0.000143	0.00505
regulation of ubiquitin-protein transferase activity (GO:0051438)	28	5	0.52	+	9.62	0.000148	0.00522
cellular component assembly involved in morphogenesis (GO:0010927)	129	10	2.39	+	4.18	0.00015	0.00524
cellular anatomical entity morphogenesis (GO:0032989)	129	10	2.39	+	4.18	0.00015	0.00526
positive regulation of transmembrane receptor protein serine/threonine kinase signaling pathway (GO:0090100)	106	9	1.97	+	4.57	0.00016	0.0056
heart valve morphogenesis (GO:0003179)	63	7	1.17	+	5.99	0.000163	0.00567
multicellular organismal reproductive process (GO:0048609)	1005	36	18.65	+	1.93	0.000165	0.00574
regulation of epithelial cell proliferation (GO:0050678)	363	18	6.74	+	2.67	0.000166	0.00575
vasculature development (GO:0001944)	561	24	10.41	+	2.3	0.000166	0.00575
neuron projection extension (GO:1990138)	84	8	1.56	+	5.13	0.000167	0.00576
epithelial to mesenchymal transition (GO:0001837)	84	8	1.56	+	5.13	0.000167	0.00577
positive regulation of organ growth (GO:0046622)	45	6	0.84	+	7.18	0.000174	0.00596
negative regulation of microtubule polymerization or depolymerization (GO:0031111)	45	6	0.84	+	7.18	0.000174	0.00597
regulation of neurogenesis (GO:0050767)	365	18	6.78	+	2.66	0.000177	0.00606
regulation of molecular function (GO:0065009)	1011	36	18.77	+	1.92	0.000178	0.00609
peptidyl-serine modification (GO:0018209)	64	7	1.19	+	5.89	0.00018	0.00612
gland morphogenesis (GO:0022612)	108	9	2	+	4.49	0.000185	0.00628
negative regulation of transcription by RNA polymerase II (GO:0000122)	963	35	17.87	+	1.96	0.000188	0.00637
mRNA metabolic process (GO:0016071)	619	1	11.49	-	0.09	0.000202	0.00684
cell junction organization (GO:0034330)	571	24	10.6	+	2.26	0.000205	0.00692
negative regulation of cytokinesis (GO:0032466)	7	3	0.13	+	23.09	0.00021	0.00703
cardiac atrium morphogenesis (GO:0003209)	30	5	0.56	+	8.98	0.000209	0.00703
DNA replication-dependent chromatin assembly (GO:0006335)	7	3	0.13	+	23.09	0.00021	0.00704
metaphase/anaphase transition of mitotic cell cycle (GO:0007091)	7	3	0.13	+	23.09	0.00021	0.00706
regulation of response to stimulus (GO:0048583)	4107	106	76.23	+	1.39	0.000218	0.00727
chromosome organization involved in meiotic cell cycle (GO:0070192)	66	7	1.23	+	5.71	0.000218	0.00728
establishment of spindle orientation (GO:0051294)	47	6	0.87	+	6.88	0.000222	0.00738
detection of chemical stimulus involved in sensory perception (GO:0050907)	487	0	9.04	-	< 0.01	0.000223	0.00738
regulation of neuron projection development (GO:0010975)	439	20	8.15	+	2.45	0.000226	0.00747
positive regulation of catalytic activity (GO:0043085)	340	17	6.31	+	2.69	0.000227	0.00749
defense response (GO:0006952)	1515	11	28.12	-	0.39	0.000227	0.00749
positive regulation of mitotic metaphase/anaphase transition (GO:0045842)	17	4	0.32	+	12.68	0.00023	0.00754
enzyme-linked receptor protein signaling pathway (GO:0007167)	636	26	11.81	+	2.2	0.000231	0.00757
atrioventricular valve development (GO:0003171)	31	5	0.58	+	8.69	0.000245	0.00801
regulation of spindle organization (GO:0090224)	48	6	0.89	+	6.73	0.00025	0.00813
sister chromatid cohesion (GO:0007062)	48	6	0.89	+	6.73	0.00025	0.00815
neural tube development (GO:0021915)	164	11	3.04	+	3.61	0.000255	0.00827
response to estradiol (GO:0032355)	113	9	2.1	+	4.29	0.00026	0.00844
myofibril assembly (GO:0030239)	68	7	1.26	+	5.55	0.000263	0.0085
homologous recombination (GO:0035825)	68	7	1.26	+	5.55	0.000263	0.00851
chromatin remodeling (GO:0006338)	649	26	12.05	+	2.16	0.000274	0.00882
semi-lunar valve development (GO:1905314)	49	6	0.91	+	6.6	0.00028	0.00901
mitotic DNA damage checkpoint signaling (GO:0044773)	69	7	1.28	+	5.47	0.000288	0.00925
positive regulation of metaphase/anaphase transition of cell cycle (GO:1902101)	18	4	0.33	+	11.97	0.000291	0.00931
nephron development (GO:0072006)	140	10	2.6	+	3.85	0.000292	0.00932
regulation of neuron differentiation (GO:0045664)	195	12	3.62	+	3.32	0.0003	0.00954
regulation of multicellular organismal process (GO:0051239)	2972	81	55.17	+	1.47	0.0003	0.00955
establishment of cell polarity (GO:0030010)	141	10	2.62	+	3.82	0.000309	0.0098
ribonucleoprotein complex biogenesis (GO:0022613)	453	0	8.41	-	< 0.01	0.000312	0.00987
regulation of meiotic cell cycle (GO:0051445)	70	7	1.3	+	5.39	0.000315	0.00996
Wnt signaling pathway (GO:0016055)	286	15	5.31	+	2.83	0.000317	0.00999
negative regulation of macromolecule biosynthetic process (GO:0010558)	2118	62	39.31	+	1.58	0.000323	0.0102
positive regulation of ubiquitin protein ligase activity (GO:1904668)	8	3	0.15	+	20.2	0.000332	0.0103
assembly of actomyosin apparatus involved in cytokinesis (GO:0000912)	8	3	0.15	+	20.2	0.000332	0.0103
actomyosin contractile ring assembly (GO:0000915)	8	3	0.15	+	20.2	0.000332	0.0104
DNA strand resection involved in replication fork processing (GO:0110025)	8	3	0.15	+	20.2	0.000332	0.0104
bone trabecula formation (GO:0060346)	8	3	0.15	+	20.2	0.000332	0.0104
positive regulation of osteoblast differentiation (GO:0045669)	71	7	1.32	+	5.31	0.000344	0.0105
G2/MI transition of meiotic cell cycle (GO:0008315)	2	2	0.04	+	53.87	0.000344	0.0105
tissue remodeling (GO:0048771)	117	9	2.17	+	4.14	0.000337	0.0105
cell communication by chemical coupling (GO:0010643)	2	2	0.04	+	53.87	0.000344	0.0105
response to ionizing radiation (GO:0010212)	143	10	2.65	+	3.77	0.000346	0.0105
establishment of planar polarity involved in neural tube closure (GO:0090177)	2	2	0.04	+	53.87	0.000344	0.0105
repair of mitotic kinetochore microtubule attachment defect (GO:0140273)	2	2	0.04	+	53.87	0.000344	0.0105
repair of kinetochore microtubule attachment defect (GO:0140274)	2	2	0.04	+	53.87	0.000344	0.0106
response to mechanical stimulus (GO:0009612)	227	13	4.21	+	3.09	0.000342	0.0106
positive regulation of DNA endoreduplication (GO:0032877)	2	2	0.04	+	53.87	0.000344	0.0106
skeletal system morphogenesis (GO:0048705)	227	13	4.21	+	3.09	0.000342	0.0106
ureteric bud invasion (GO:0072092)	2	2	0.04	+	53.87	0.000344	0.0106
embryonic skeletal system morphogenesis (GO:0048704)	94	8	1.74	+	4.59	0.000363	0.011
regulation of neurotransmitter receptor localization to postsynaptic specialization membrane (GO:0098696)	19	4	0.35	+	11.34	0.000363	0.011
cellular response to ionizing radiation (GO:0071479)	72	7	1.34	+	5.24	0.000375	0.0113
muscle tissue development (GO:0060537)	356	17	6.61	+	2.57	0.000386	0.0116
regulation of neural precursor cell proliferation (GO:2000177)	95	8	1.76	+	4.54	0.00039	0.0117
regulation of protein localization to membrane (GO:1905475)	201	12	3.73	+	3.22	0.000395	0.0118
positive regulation of multicellular organismal process (GO:0051240)	1661	51	30.83	+	1.65	0.000401	0.012
gastrulation (GO:0007369)	173	11	3.21	+	3.43	0.000403	0.012
negative regulation of biosynthetic process (GO:0009890)	2191	63	40.67	+	1.55	0.000409	0.0122
negative regulation of DNA-templated transcription (GO:0045892)	1298	42	24.09	+	1.74	0.000415	0.0123
negative regulation of Wnt signaling pathway (GO:0030178)	174	11	3.23	+	3.41	0.000423	0.0125
mesenchymal cell differentiation (GO:0048762)	174	11	3.23	+	3.41	0.000423	0.0126
embryonic digestive tract development (GO:0048566)	35	5	0.65	+	7.7	0.000441	0.013
axon guidance (GO:0007411)	233	13	4.32	+	3.01	0.000439	0.013
regulation of meiotic nuclear division (GO:0040020)	35	5	0.65	+	7.7	0.000441	0.013
muscle tissue morphogenesis (GO:0060415)	74	7	1.37	+	5.1	0.000444	0.0131
pulmonary valve morphogenesis (GO:0003184)	20	4	0.37	+	10.77	0.000447	0.0131
DNA strand elongation (GO:0022616)	20	4	0.37	+	10.77	0.000447	0.0131
positive regulation of Wnt signaling pathway (GO:0030177)	148	10	2.75	+	3.64	0.000455	0.0133
neuron projection guidance (GO:0097485)	234	13	4.34	+	2.99	0.000457	0.0133
cell projection organization (GO:0030030)	1248	41	23.17	+	1.77	0.000457	0.0133
detection of chemical stimulus involved in sensory perception of smell (GO:0050911)	440	0	8.17	-	< 0.01	0.000473	0.0137
positive regulation of mitotic sister chromatid segregation (GO:0062033)	9	3	0.17	+	17.96	0.00049	0.0142
deoxyribonucleoside monophosphate biosynthetic process (GO:0009157)	9	3	0.17	+	17.96	0.00049	0.0142
actomyosin contractile ring organization (GO:0044837)	9	3	0.17	+	17.96	0.00049	0.0142
ear development (GO:0043583)	236	13	4.38	+	2.97	0.000495	0.0143
lung morphogenesis (GO:0060425)	55	6	1.02	+	5.88	0.000529	0.0152
inner ear development (GO:0048839)	208	12	3.86	+	3.11	0.000537	0.0154
regulation of kinase activity (GO:0043549)	270	14	5.01	+	2.79	0.000558	0.016
establishment or maintenance of cell polarity (GO:0007163)	209	12	3.88	+	3.09	0.00056	0.016
plasma membrane bounded cell projection organization (GO:0120036)	1194	39	22.16	+	1.76	0.000563	0.0161
protein-containing complex assembly (GO:0065003)	1277	41	23.7	+	1.73	0.000569	0.0162
cardiac atrium development (GO:0003230)	37	5	0.69	+	7.28	0.000574	0.0163
regulation of ossification (GO:0030278)	126	9	2.34	+	3.85	0.000582	0.0165
regulation of cell differentiation (GO:0045595)	1563	48	29.01	+	1.65	0.000581	0.0165
positive regulation of fibroblast proliferation (GO:0048146)	56	6	1.04	+	5.77	0.000584	0.0165
positive regulation of nucleobase-containing compound metabolic process (GO:0045935)	1994	58	37.01	+	1.57	0.000607	0.0171
sensory perception of chemical stimulus (GO:0007606)	551	1	10.23	-	0.1	0.000612	0.0172
negative regulation of RNA biosynthetic process (GO:1902679)	1307	42	24.26	+	1.73	0.000611	0.0172
regulation of gliogenesis (GO:0014013)	102	8	1.89	+	4.23	0.00063	0.0177
regulation of transmembrane receptor protein serine/threonine kinase signaling pathway (GO:0090092)	274	14	5.09	+	2.75	0.000644	0.018
striated muscle cell proliferation (GO:0014855)	38	5	0.71	+	7.09	0.000651	0.0182
regulation of microtubule depolymerization (GO:0031114)	38	5	0.71	+	7.09	0.000651	0.0182
response to growth factor (GO:0070848)	509	21	9.45	+	2.22	0.000654	0.0182
negative regulation of DNA binding (GO:0043392)	22	4	0.41	+	9.8	0.000656	0.0182
response to vitamin (GO:0033273)	79	7	1.47	+	4.77	0.000661	0.0183
actin filament-based process (GO:0030029)	617	24	11.45	+	2.1	0.000673	0.0186
negative regulation of cytoskeleton organization (GO:0051494)	156	10	2.9	+	3.45	0.000687	0.019
positive regulation of synaptic plasticity (GO:0031915)	10	3	0.19	+	16.16	0.000691	0.0191
positive regulation of macromolecule metabolic process (GO:0010604)	3138	83	58.25	+	1.42	0.000697	0.0192
positive regulation of cell cycle G1/S phase transition (GO:1902808)	58	6	1.08	+	5.57	0.000705	0.0194
cellular response to growth factor stimulus (GO:0071363)	478	20	8.87	+	2.25	0.000783	0.0215
regulation of protein kinase activity (GO:0045859)	248	13	4.6	+	2.82	0.000787	0.0216
cellular response to nutrient (GO:0031670)	40	5	0.74	+	6.73	0.000828	0.0226
muscle organ morphogenesis (GO:0048644)	82	7	1.52	+	4.6	0.000827	0.0226
regulation of primary metabolic process (GO:0080090)	5174	125	96.04	+	1.3	0.00083	0.0226
RNA metabolic process (GO:0016070)	1556	13	28.88	-	0.45	0.000853	0.0232
gliogenesis (GO:0042063)	282	14	5.23	+	2.67	0.000852	0.0232
response to retinoic acid (GO:0032526)	108	8	2	+	3.99	0.000918	0.0249
response to fatty acid (GO:0070542)	61	6	1.13	+	5.3	0.000923	0.025
pulmonary valve development (GO:0003177)	24	4	0.45	+	8.98	0.000925	0.025
protein localization to microtubule cytoskeleton (GO:0072698)	41	5	0.76	+	6.57	0.000929	0.025
bone trabecula morphogenesis (GO:0061430)	11	3	0.2	+	14.69	0.000937	0.0252
regulation of cell projection organization (GO:0031344)	655	25	12.16	+	2.06	0.000943	0.0253
positive regulation of canonical Wnt signaling pathway (GO:0090263)	109	8	2.02	+	3.95	0.000975	0.0261
nephron epithelium development (GO:0072009)	109	8	2.02	+	3.95	0.000975	0.0261
endodermal digestive tract morphogenesis (GO:0061031)	3	2	0.06	+	35.92	0.00102	0.0267
cell proliferation involved in heart morphogenesis (GO:0061323)	3	2	0.06	+	35.92	0.00102	0.0268
microtubule polymerization or depolymerization (GO:0031109)	62	6	1.15	+	5.21	0.00101	0.0268
response to tetrachloromethane (GO:1904772)	3	2	0.06	+	35.92	0.00102	0.0268
skin development (GO:0043588)	287	14	5.33	+	2.63	0.00101	0.0268
embryonic skeletal system development (GO:0048706)	136	9	2.52	+	3.57	0.00101	0.0269
ossification involved in bone remodeling (GO:0043932)	3	2	0.06	+	35.92	0.00102	0.0269
regulation of apoptotic process involved in outflow tract morphogenesis (GO:1902256)	3	2	0.06	+	35.92	0.00102	0.0269
cellular response to heparin (GO:0071504)	3	2	0.06	+	35.92	0.00102	0.027
metanephric renal vesicle formation (GO:0072093)	3	2	0.06	+	35.92	0.00102	0.027
activation of protein kinase activity (GO:0032147)	42	5	0.78	+	6.41	0.00104	0.0272
defense response to other organism (GO:0098542)	1076	7	19.97	-	0.35	0.00106	0.0276
protein-containing complex organization (GO:0043933)	1433	44	26.6	+	1.65	0.00106	0.0276
respiratory system development (GO:0060541)	225	12	4.18	+	2.87	0.00107	0.0279
response to hypoxia (GO:0001666)	289	14	5.36	+	2.61	0.00108	0.0281
prostate gland epithelium morphogenesis (GO:0060740)	25	4	0.46	+	8.62	0.00109	0.0281
metanephros morphogenesis (GO:0003338)	25	4	0.46	+	8.62	0.00109	0.0282
axon regeneration (GO:0031103)	25	4	0.46	+	8.62	0.00109	0.0282
sarcomere organization (GO:0045214)	43	5	0.8	+	6.26	0.00116	0.0299
regulation of protein phosphorylation (GO:0001932)	412	18	7.65	+	2.35	0.00116	0.0299
positive regulation of protein kinase activity (GO:0045860)	139	9	2.58	+	3.49	0.00117	0.0302
digestive tract development (GO:0048565)	139	9	2.58	+	3.49	0.00117	0.0302
lung development (GO:0030324)	197	11	3.66	+	3.01	0.00118	0.0303
response to estrogen (GO:0043627)	64	6	1.19	+	5.05	0.00119	0.0305
regulation of intracellular signal transduction (GO:1902531)	2005	57	37.22	+	1.53	0.00119	0.0305
regulation of skeletal muscle adaptation (GO:0014733)	12	3	0.22	+	13.47	0.00123	0.0314
inner ear morphogenesis (GO:0042472)	113	8	2.1	+	3.81	0.00123	0.0315
regulation of canonical Wnt signaling pathway (GO:0060828)	261	13	4.84	+	2.68	0.00125	0.0319
establishment of planar polarity (GO:0001736)	26	4	0.48	+	8.29	0.00126	0.0321
establishment of tissue polarity (GO:0007164)	26	4	0.48	+	8.29	0.00126	0.0321
regulation of mitotic spindle organization (GO:0060236)	44	5	0.82	+	6.12	0.00129	0.0326
cardiac muscle cell development (GO:0055013)	65	6	1.21	+	4.97	0.00129	0.0326
ovulation cycle (GO:0042698)	65	6	1.21	+	4.97	0.00129	0.0326
molting cycle process (GO:0022404)	89	7	1.65	+	4.24	0.00134	0.0337
hair cycle process (GO:0022405)	89	7	1.65	+	4.24	0.00134	0.0338
regulation of organ growth (GO:0046620)	89	7	1.65	+	4.24	0.00134	0.0338
response to oxygen levels (GO:0070482)	330	15	6.13	+	2.45	0.00137	0.0344
regulation of plasma membrane bounded cell projection organization (GO:0120035)	637	24	11.82	+	2.03	0.00138	0.0344
eye morphogenesis (GO:0048592)	171	10	3.17	+	3.15	0.00138	0.0345
lipid metabolic process (GO:0006629)	1211	9	22.48	-	0.4	0.00138	0.0345
respiratory tube development (GO:0030323)	201	11	3.73	+	2.95	0.00139	0.0346
cytokinetic process (GO:0032506)	45	5	0.84	+	5.99	0.00142	0.0354
nucleosome assembly (GO:0006334)	90	7	1.67	+	4.19	0.00143	0.0356
prostate gland morphogenesis (GO:0060512)	27	4	0.5	+	7.98	0.00146	0.0362
adrenal gland development (GO:0030325)	27	4	0.5	+	7.98	0.00146	0.0362
homologous chromosome segregation (GO:0045143)	67	6	1.24	+	4.82	0.00151	0.0373
positive regulation of molecular function (GO:0044093)	580	22	10.77	+	2.04	0.00152	0.0374
coronary vasculature development (GO:0060976)	46	5	0.85	+	5.86	0.00157	0.0387
positive regulation of stem cell proliferation (GO:2000648)	46	5	0.85	+	5.86	0.00157	0.0388
extraembryonic membrane development (GO:1903867)	13	3	0.24	+	12.43	0.00158	0.0388
response to oxygen-containing compound (GO:1901700)	1550	46	28.77	+	1.6	0.00161	0.0395
regulation of fibroblast proliferation (GO:0048145)	92	7	1.71	+	4.1	0.00163	0.0398
cellular response to radiation (GO:0071478)	175	10	3.25	+	3.08	0.00164	0.0401
striated muscle tissue development (GO:0014706)	337	15	6.26	+	2.4	0.00168	0.0408
response to decreased oxygen levels (GO:0036293)	303	14	5.62	+	2.49	0.00168	0.0409
cell proliferation in forebrain (GO:0021846)	28	4	0.52	+	7.7	0.00168	0.0409
cardiac muscle cell proliferation (GO:0060038)	28	4	0.52	+	7.7	0.00168	0.041
actin cytoskeleton organization (GO:0030036)	543	21	10.08	+	2.08	0.00171	0.0415
muscle cell proliferation (GO:0033002)	47	5	0.87	+	5.73	0.00174	0.0419
cellular response to epidermal growth factor stimulus (GO:0071364)	47	5	0.87	+	5.73	0.00174	0.042
negative regulation of binding (GO:0051100)	69	6	1.28	+	4.68	0.00176	0.0424
apoptotic signaling pathway (GO:0097190)	339	15	6.29	+	2.38	0.00178	0.0429
negative regulation of signal transduction (GO:0009968)	1384	42	25.69	+	1.63	0.00181	0.0434
positive regulation of kinase activity (GO:0033674)	148	9	2.75	+	3.28	0.00181	0.0435
signal transduction by p53 class mediator (GO:0072331)	94	7	1.74	+	4.01	0.00184	0.044
hippocampus development (GO:0021766)	94	7	1.74	+	4.01	0.00184	0.0441
positive regulation of cell development (GO:0010720)	441	18	8.19	+	2.2	0.00184	0.0441
nephron morphogenesis (GO:0072028)	70	6	1.3	+	4.62	0.0019	0.0452
regulation of protein localization to synapse (GO:1902473)	29	4	0.54	+	7.43	0.00192	0.0456
epithelial tube branching involved in lung morphogenesis (GO:0060441)	29	4	0.54	+	7.43	0.00192	0.0457
positive regulation of cell migration (GO:0030335)	553	21	10.26	+	2.05	0.00198	0.0464
pyrimidine deoxyribonucleoside monophosphate biosynthetic process (GO:0009177)	4	2	0.07	+	26.94	0.00201	0.0464
adult heart development (GO:0007512)	14	3	0.26	+	11.54	0.00198	0.0464
ascending aorta morphogenesis (GO:0035910)	4	2	0.07	+	26.94	0.00201	0.0465
mitral valve development (GO:0003174)	14	3	0.26	+	11.54	0.00198	0.0465
positive regulation of mitochondrial ATP synthesis coupled electron transport (GO:1905448)	4	2	0.07	+	26.94	0.00201	0.0466
regulation of apoptotic process involved in development (GO:1904748)	14	3	0.26	+	11.54	0.00198	0.0466
lens fiber cell apoptotic process (GO:1990086)	4	2	0.07	+	26.94	0.00201	0.0466
positive regulation of ubiquitin-protein transferase activity (GO:0051443)	14	3	0.26	+	11.54	0.00198	0.0466
meiotic chromosome separation (GO:0051307)	4	2	0.07	+	26.94	0.00201	0.0467
cellular response to vitamin D (GO:0071305)	14	3	0.26	+	11.54	0.00198	0.0467
bone regeneration (GO:1990523)	4	2	0.07	+	26.94	0.00201	0.0468
actin crosslink formation (GO:0051764)	14	3	0.26	+	11.54	0.00198	0.0468
dTMP biosynthetic process (GO:0006231)	4	2	0.07	+	26.94	0.00201	0.0469
regulation of nuclear cell cycle DNA replication (GO:0033262)	14	3	0.26	+	11.54	0.00198	0.0469
regulation of timing of catagen (GO:0051794)	4	2	0.07	+	26.94	0.00201	0.0469
regulation of apoptotic process involved in morphogenesis (GO:1902337)	14	3	0.26	+	11.54	0.00198	0.0469
cardiac cell development (GO:0055006)	71	6	1.32	+	4.55	0.00204	0.047
convergent extension (GO:0060026)	14	3	0.26	+	11.54	0.00198	0.047
gene expression (GO:0010467)	2534	28	47.04	-	0.6	0.00208	0.0478
protein localization to cytoskeleton (GO:0044380)	49	5	0.91	+	5.5	0.00209	0.0481
regulation of cell growth (GO:0001558)	406	17	7.54	+	2.26	0.0021	0.0482
formation of primary germ layer (GO:0001704)	123	8	2.28	+	3.5	0.00211	0.0484
response to nutrient (GO:0007584)	152	9	2.82	+	3.19	0.00218	0.0498

## Sheet: Decreased CC
GO cellular component complete	Homo sapiens - REFLIST (20580)	upload_1 (382)	upload_1 (expected)	upload_1 (over/under)	upload_1 (fold Enrichment)	upload_1 (raw P-value)	upload_1 (FDR)
chromosomal region (GO:0098687)	393	54	7.29	+	7.4	3.61e-31	7.21e-28
condensed chromosome (GO:0000793)	286	47	5.31	+	8.85	9.64e-31	9.63e-28
spindle (GO:0005819)	449	55	8.33	+	6.6	3.81e-29	2.54e-26
chromosome, centromeric region (GO:0000775)	251	43	4.66	+	9.23	5.94e-29	2.97e-26
condensed chromosome, centromeric region (GO:0000779)	185	36	3.43	+	10.48	2.17e-26	8.66e-24
supramolecular complex (GO:0099080)	1456	92	27.03	+	3.4	4.16e-26	1.39e-23
kinetochore (GO:0000776)	173	34	3.21	+	10.59	3.96e-25	8.8e-23
membraneless organelle (GO:0043228)	5463	196	101.4	+	1.93	3.8e-25	9.49e-23
intracellular membraneless organelle (GO:0043232)	5463	196	101.4	+	1.93	3.8e-25	1.08e-22
chromosome (GO:0005694)	1991	107	36.96	+	2.9	7.71e-25	1.54e-22
microtubule cytoskeleton (GO:0015630)	1526	84	28.33	+	2.97	7.23e-20	1.31e-17
mitotic spindle (GO:0072686)	194	29	3.6	+	8.05	3.67e-18	6.12e-16
cytoskeleton (GO:0005856)	2545	109	47.24	+	2.31	1.37e-17	2.11e-15
supramolecular fiber (GO:0099512)	1071	64	19.88	+	3.22	7.83e-17	1.12e-14
supramolecular polymer (GO:0099081)	1080	64	20.05	+	3.19	1.18e-16	1.57e-14
outer kinetochore (GO:0000940)	20	12	0.37	+	32.32	1.55e-16	1.94e-14
spindle pole (GO:0000922)	182	26	3.38	+	7.7	6.5e-16	7.64e-14
microtubule (GO:0005874)	490	40	9.1	+	4.4	3.98e-15	4.42e-13
midbody (GO:0030496)	209	26	3.88	+	6.7	1.94e-14	2.04e-12
organelle (GO:0043226)	14293	325	265.3	+	1.23	1.34e-12	1.34e-10
nuclear chromosome (GO:0000228)	234	25	4.34	+	5.76	2.01e-12	1.92e-10
spindle midzone (GO:0051233)	38	12	0.71	+	17.01	2.47e-12	2.24e-10
membrane-enclosed lumen (GO:0031974)	5759	168	106.9	+	1.57	1.57e-11	1.21e-09
intracellular organelle lumen (GO:0070013)	5759	168	106.9	+	1.57	1.57e-11	1.26e-09
nucleus (GO:0005634)	7736	208	143.59	+	1.45	1.72e-11	1.27e-09
organelle lumen (GO:0043233)	5759	168	106.9	+	1.57	1.57e-11	1.31e-09
nucleoplasm (GO:0005654)	4223	135	78.39	+	1.72	1.53e-11	1.33e-09
intracellular anatomical structure (GO:0005622)	15119	334	280.63	+	1.19	2.43e-11	1.74e-09
nuclear lumen (GO:0031981)	4596	142	85.31	+	1.66	4.29e-11	2.95e-09
microtubule organizing center (GO:0005815)	975	50	18.1	+	2.76	7.41e-11	4.93e-09
polymeric cytoskeletal fiber (GO:0099513)	820	45	15.22	+	2.96	8.26e-11	5.32e-09
spindle microtubule (GO:0005876)	83	14	1.54	+	9.09	3.77e-10	2.35e-08
condensin complex (GO:0000796)	8	6	0.15	+	40.41	1.07e-09	6.46e-08
intracellular organelle (GO:0043229)	13488	304	250.36	+	1.21	1.69e-09	9.91e-08
centrosome (GO:0005813)	766	40	14.22	+	2.81	4.15e-09	2.37e-07
intercellular bridge (GO:0045171)	103	14	1.91	+	7.32	7.01e-09	3.89e-07
chromosome passenger complex (GO:0032133)	6	5	0.11	+	44.9	1.27e-08	6.85e-07
cytosol (GO:0005829)	5614	155	104.21	+	1.49	1.47e-08	7.72e-07
MCM complex (GO:0042555)	11	6	0.2	+	29.39	1.68e-08	8.39e-07
CMG complex (GO:0071162)	11	6	0.2	+	29.39	1.68e-08	8.61e-07
cytoplasm (GO:0005737)	12372	282	229.65	+	1.23	1.84e-08	8.95e-07
extracellular matrix (GO:0031012)	559	32	10.38	+	3.08	1.95e-08	9.27e-07
external encapsulating structure (GO:0030312)	560	32	10.39	+	3.08	2.03e-08	9.44e-07
cyclin-dependent protein kinase holoenzyme complex (GO:0000307)	68	11	1.26	+	8.71	4.64e-08	2.06e-06
membrane-bounded organelle (GO:0043227)	13462	299	249.88	+	1.2	4.61e-08	2.09e-06
cellular_component (GO:0005575)	18937	376	351.5	+	1.07	5.39e-08	2.29e-06
Unclassified (UNCLASSIFIED)	1643	6	30.5	-	0.2	5.39e-08	2.34e-06
DNA replication preinitiation complex (GO:0031261)	13	6	0.24	+	24.87	6.05e-08	2.52e-06
cellular anatomical structure (GO:0110165)	18852	375	349.93	+	1.07	6.6e-08	2.69e-06
Ndc80 complex (GO:0031262)	4	4	0.07	+	53.87	1.17e-07	4.67e-06
collagen-containing extracellular matrix (GO:0062023)	386	24	7.16	+	3.35	2.77e-07	1.09e-05
condensed nuclear chromosome (GO:0000794)	83	11	1.54	+	7.14	3.81e-07	1.46e-05
protein-containing complex (GO:0032991)	5943	156	110.31	+	1.41	4.61e-07	1.74e-05
inner kinetochore (GO:0000939)	18	6	0.33	+	17.96	6.05e-07	2.24e-05
microtubule associated complex (GO:0005875)	157	14	2.91	+	4.8	1.44e-06	5.22e-05
chromocenter (GO:0010369)	14	5	0.26	+	19.24	3.74e-06	0.000134
cell division site (GO:0032153)	68	9	1.26	+	7.13	4.46e-06	0.000156
centralspindlin complex (GO:0097149)	3	3	0.06	+	53.87	6.35e-06	0.000219
mitotic spindle pole (GO:0097431)	39	7	0.72	+	9.67	6.62e-06	0.000224
intracellular membrane-bounded organelle (GO:0043231)	12384	272	229.87	+	1.18	6.78e-06	0.000226
cleavage furrow (GO:0032154)	55	8	1.02	+	7.84	7.44e-06	0.000244
protein kinase complex (GO:1902911)	158	13	2.93	+	4.43	8.28e-06	0.000267
pronucleus (GO:0045120)	17	5	0.32	+	15.85	1.11e-05	0.000345
meiotic spindle (GO:0072687)	17	5	0.32	+	15.85	1.11e-05	0.00035
serine/threonine protein kinase complex (GO:1902554)	144	12	2.67	+	4.49	1.62e-05	0.000497
mitotic checkpoint complex (GO:0033597)	4	3	0.07	+	40.41	2.5e-05	0.000747
BRCA1-B complex (GO:0070532)	4	3	0.07	+	40.41	2.5e-05	0.000758
kinesin complex (GO:0005871)	48	7	0.89	+	7.86	2.75e-05	0.000807
contractile ring (GO:0070938)	11	4	0.2	+	19.59	3.48e-05	0.00101
chromosome, telomeric region (GO:0000781)	159	12	2.95	+	4.07	4.33e-05	0.00124
sarcomere (GO:0030017)	220	14	4.08	+	3.43	6.73e-05	0.00189
mitotic spindle midzone (GO:1990023)	14	4	0.26	+	15.39	0.000101	0.0028
nuclear matrix (GO:0016363)	130	10	2.41	+	4.14	0.00016	0.00437
myofibril (GO:0030016)	241	14	4.47	+	3.13	0.000176	0.00476
heterochromatin (GO:0000792)	85	8	1.58	+	5.07	0.000181	0.00483
nuclear ubiquitin ligase complex (GO:0000152)	47	6	0.87	+	6.88	0.000222	0.00584
organelle membrane (GO:0031090)	3855	45	71.56	-	0.63	0.000261	0.00677
contractile muscle fiber (GO:0043292)	251	14	4.66	+	3	0.000268	0.00687
cyclin A2-CDK1 complex (GO:0097122)	2	2	0.04	+	53.87	0.000344	0.00827
cyclin B1-CDK1 complex (GO:0097125)	2	2	0.04	+	53.87	0.000344	0.00837
sex chromosome (GO:0000803)	33	5	0.61	+	8.16	0.000332	0.0084
collagen type I trimer (GO:0005584)	2	2	0.04	+	53.87	0.000344	0.00848
BRCA1-BARD1 complex (GO:0031436)	2	2	0.04	+	53.87	0.000344	0.00858
germ cell nucleus (GO:0043073)	72	7	1.34	+	5.24	0.000375	0.00893
replication fork (GO:0005657)	74	7	1.37	+	5.1	0.000444	0.0104
transferase complex, transferring phosphorus-containing groups (GO:0061695)	310	15	5.75	+	2.61	0.000733	0.017
Z disc (GO:0030018)	133	9	2.47	+	3.65	0.000858	0.0197
perisynaptic extracellular matrix (GO:0098966)	11	3	0.2	+	14.69	0.000937	0.0213
cyclin A2-CDK2 complex (GO:0097124)	3	2	0.06	+	35.92	0.00102	0.0221
cyclin E1-CDK2 complex (GO:0097134)	3	2	0.06	+	35.92	0.00102	0.0224
RZZ complex (GO:1990423)	3	2	0.06	+	35.92	0.00102	0.0226
ribonucleoside-diphosphate reductase complex (GO:0005971)	3	2	0.06	+	35.92	0.00102	0.0229
collagen trimer (GO:0005581)	86	7	1.6	+	4.39	0.0011	0.0236
banded collagen fibril (GO:0098643)	12	3	0.22	+	13.47	0.00123	0.0256
fibrillar collagen trimer (GO:0005583)	12	3	0.22	+	13.47	0.00123	0.0259
synapse-associated extracellular matrix (GO:0099535)	12	3	0.22	+	13.47	0.00123	0.0262
growth cone (GO:0030426)	171	10	3.17	+	3.15	0.00138	0.0285
myosin II complex (GO:0016460)	27	4	0.5	+	7.98	0.00146	0.0298
plasma membrane region (GO:0098590)	1333	41	24.74	+	1.66	0.0015	0.0303
ciliary basal body (GO:0036064)	337	15	6.26	+	2.4	0.00168	0.0337
site of polarized growth (GO:0030427)	176	10	3.27	+	3.06	0.00172	0.0339
axon (GO:0030424)	662	24	12.29	+	1.95	0.00181	0.0355
chromatin (GO:0000785)	1390	42	25.8	+	1.63	0.00186	0.0362
I band (GO:0031674)	149	9	2.77	+	3.25	0.0019	0.0365
bounding membrane of organelle (GO:0098588)	2264	24	42.02	-	0.57	0.00215	0.0409
cell junction (GO:0030054)	2417	65	44.86	+	1.45	0.0022	0.041
pericentric heterochromatin (GO:0005721)	30	4	0.56	+	7.18	0.00219	0.0412
lateral element (GO:0000800)	15	3	0.28	+	10.77	0.00245	0.0452
endoplasmic reticulum lumen (GO:0005788)	318	14	5.9	+	2.37	0.00262	0.0481
