# Supplementary material for: Transcriptome-based maturation assessment revealed pro-maturation transcription factors of cardiomyocytes
Source: Front Bioeng Biotechnol. 2026 Feb 18;14:1717996. doi: 10.3389/fbioe.2026.1717996 (PMC12957250; doi:10.3389/fbioe.2026.1717996)
Supplement: Supplementary file 3 [file Presentation1.zip › Maturation Score.Rmd]

---
title: "R Notebook"
output: html_notebook
---

```{r setup, include=FALSE}
knitr::opts_chunk$set(echo = TRUE)
```

#Library Import
```{r}
library(tidyverse)
library(ggplot2)
library(tidyplots)
library(cowplot)
library(ggrepel)
```

#Maturation Score Functions
```{r mouse maturation score function}
maturation_score <- function(raw_expression, w, c, e_filt){
  total_reads <- apply(raw_expression, 2, sum)
  range <- apply (raw_expression, 1, function(x){max(x)-min(x)})
 # raw_expression[, which(total_reads < 500000)] <- NULL
  tpm <- 1000000*t(t(raw_expression) / apply(raw_expression , 2, sum))
  log_tpm <- log10(tpm + 1)
  calc_pc_ <- t(log_tpm[e_filt, ]) %*% w
  pc_score_ <- tibble(	NAME = colnames(raw_expression), 
                        Maturation_Score = (calc_pc_[,1] - c[1] + 32)*1.5,
                        PC1 = calc_pc_[,1] - c[1],
                        PC2 = calc_pc_[,2] - c[2],
                        PC3 = calc_pc_[,3] - c[3],
                        Reads = total_reads,
                        Gene_Counts = apply(raw_expression, 2, function(x){sum(x != 0)})
                        )
  return(pc_score_)
}
```
```{r human maturation score function}
human_maturation_score <- function(raw_expression, w, c, g_filt){
  total_reads <- apply(raw_expression, 2, sum)
  range <- apply (raw_expression, 1, function(x){max(x)-min(x)})
 # raw_expression[, which(total_reads < 500000)] <- NULL
  tpm <- 1000000*t(t(raw_expression) / apply(raw_expression , 2, sum))
  log_tpm <- log10(tpm + 1)
  calc_pc_ <- t(log_tpm[g_filt, ]) %*% w
  pc_score_ <- tibble(	NAME = colnames(raw_expression), 
                        Maturation_Score = (calc_pc_[,1] - c[1] + 27)*1.8,
                        PC1 = calc_pc_[,1] - c[1],
                        PC2 = calc_pc_[,2] - c[2],
                        PC3 = calc_pc_[,3] - c[3],
                        Reads = total_reads,
                        Gene_Counts = apply(raw_expression, 2, function(x){sum(x != 0)})
                        )
  return(pc_score_)
}
```

#reference data import
```{r}
ref_data <- readRDS("reference_data.rds")

# Sample characterize info
chamber <- gsub("^E*([[:digit:]]+).", "", colnames(ref_data$mouse_heart_counts))
chamber <- gsub("^P*([[:digit:]]+).", "", chamber)
chamber <- gsub("([[:digit:]]+)$", "", chamber)
chamber <- gsub("10M", "", chamber)
chamber <- gsub("30w", "", chamber)
chamber <- gsub("\\.", "", chamber)
chamber_factor <- c("A", "V")

age <- sub('A\\.', "", colnames(ref_data$mouse_heart_counts))
age <- sub('V\\.', "", age)
age <- sub('\\.[^.]*', "", age)
age <- sub('\\.[[:digit:]]$', "", age)
age_factor <- c("E11", "E16", "P1", "P4", "P7", "P10","P14", "P28", "P56", "30w", "10M")
```
```{r figure 1}
ref_data$mouse_heart_PCA %>%
ggplot(aes(x=PC1, y=PC2, color=Stages, shape=Chamber)) +
     scale_x_continuous(breaks = seq(-40, 40, by=10), limits=c(-40,40))+
     scale_y_continuous(breaks = seq(-30, 30, by=10), limits=c(-20, 25))+
  geom_point(size=1)+
  theme_bw(base_size = 8)+
  labs(title="PCA plot, Mouse Ventricles and Atria", 
       x=paste("PC1: Contribution ", ref_data$contribution[1], "%", sep=""),
       y=paste("PC2: Contribution ", ref_data$contribution[2], "%", sep=""))+
  theme(axis.title.x = element_text(size=8),
        axis.title.y = element_text(size=8),
        axis.text.x = element_text(size=8),
        axis.text.y = element_text(size=8),
        legend.text = element_text(size = 8))+
    coord_fixed()

ref_data$mouse_heart_maturation_score %>% 
filter(Chamber=="V")  %>% 
  mutate(mat_score = (PC1+32)*1.5) %>%
  tidyplot(x=Stages, y=mat_score, color=Stages, width= 70, height = 50) %>%
  add_data_points_beeswarm(size = 1) %>%
  add_mean_bar(alpha = 0.5) %>%
  adjust_x_axis_title("Stages") %>%
  adjust_y_axis_title("Maturation Score") %>%
  theme_minimal_y(fontsize=8) %>%
  remove_legend() %>% 
  add_mean_value() %>%
  adjust_y_axis (limits = c(0,100), breaks = c(0,20,40,60,80,100))

ref_data$mouse_heart_maturation_score %>% 
filter(Chamber=="V") %>%
ggplot(aes(x=Stages, y=(PC1+32)*1.5, fill=Stages, color= Stages))+
  scale_y_continuous(breaks = seq(0, 100, by=20), limits=c(-1, 100), labels =seq(0,100,20))+
    geom_hline(yintercept = 20, color="lightgray")+
    geom_hline(yintercept = 40, color="lightgray")+
    geom_hline(yintercept = 60, color="lightgray")+
    geom_hline(yintercept = 80, color="lightgray")+
    geom_hline(yintercept = 100, color="lightgray")+

  stat_summary(fun=mean,geom="bar",position="dodge", width=.9, color="gray", alpha = 0.5) +
  geom_point(size = 1, position=position_jitter(width= 0.4)) + 

  theme_classic(base_size = 8)+
  theme(axis.title.x = element_text(size=8),
        axis.title.y = element_text(size=8),
        axis.text.x = element_text(size=8),
        axis.text.y = element_text(size=8))+
    ylab("Maturation Score")+
  theme(legend.position = "none")+
  labs(title = "Maturation score of mouse ventricles") +
  theme(plot.title = element_text(hjust = 0.5))+
    geom_hline(yintercept = 0, color="black") 
```
```{r}
mPSC_CMs <- readRDS("PSC-CMs_maturation_score.rds")
```
```{r Figure 2}
mPSC_CMs$timecourse %>%
  tidyplot(x = Stages, y=Maturation_Score, color=Stages, height = 60, width=80) %>% 
    adjust_y_axis (limits = c(0,60)) %>%
  add_mean_bar(preserve = "single") %>%
  add_data_points_beeswarm(color="black") %>%
  adjust_y_axis_title("Maturation Score") %>% 
  add_mean_value() %>%
  theme_minimal_y(fontsize=8)%>%
  add_reference_lines(y = c(36.0,47.0,65.3), linetype = 6, color="darkgray") 

mPSC_CMs$Myom2 %>%
  tidyplot(x = Stages, y=Maturation_Score, color=Sort, height = 60, width=80) %>% 
    adjust_y_axis (limits = c(0,60)) %>%
  add_mean_bar(preserve = "single") %>%
  add_data_points_beeswarm(color="black") %>%
  adjust_y_axis_title("Maturation Score") %>% 
  add_mean_value() %>%
  theme_minimal_y(fontsize=8)%>%
  add_reference_lines(y = c(36.0,47.0,65.3), linetype = 6, color="darkgray") 

mPSC_CMs$T3CTM %>%
  tidyplot(x = Stages, y=Maturation_Score, color=Tx, height = 60, width=80) %>% 
    adjust_y_axis (limits = c(0,60)) %>%
  add_mean_bar(preserve = "single") %>%
  add_data_points_beeswarm(color="black") %>%
  adjust_y_axis_title("Maturation Score") %>% 
  add_mean_value() %>%
  theme_minimal_y(fontsize=8)%>%
  add_reference_lines(y = c(36.0,47.0,65.3), linetype = 6, color="darkgray") 
```
```{r figure 3}
TF_data <- readRDS("TF_data.rds")

#Figure 3b
TF_data$flowcytometry %>% 
ggplot(aes(x=sLVV, y=sLVVwT3)) +
  xlab("Myom2 RFP(%) (Single TF)")+
  ylab("Myom2 RFP(%) (Single TF + T3)")+
    geom_point(size=1, color="darkgray")+
  geom_point(data=subset(TF_data$flowcytometry, 
                         (sLVV > mean(sLVV)+sd(sLVV)& (sLVVwT3 > mean(sLVVwT3)+sd(sLVVwT3)))), 
             size=2, color="red")+
  geom_point(data=subset(TF_data$flowcytometry, 
                         (sLVV < mean(sLVV)+sd(sLVV)& (sLVVwT3 > mean(sLVVwT3)+sd(sLVVwT3)))), 
             size=2, color="blue")+
  geom_point(data=subset(TF_data$flowcytometry, 
                         (sLVV > mean(sLVV)+sd(sLVV)& (sLVVwT3 < mean(sLVVwT3)+sd(sLVVwT3)))), 
             size=2, color="blue")+   
  geom_text_repel(data=subset(TF_data$flowcytometry, 
                              (sLVV > mean(sLVV)+sd(sLVV)& (sLVVwT3 > mean(sLVVwT3)+sd(sLVVwT3))|
                              (sLVV < mean(sLVV)+sd(sLVV)& (sLVVwT3 > mean(sLVVwT3)+sd(sLVVwT3))))|
                              (sLVV > mean(sLVV)+sd(sLVV)& (sLVVwT3 < mean(sLVVwT3)+sd(sLVVwT3)))), 
                  aes(label=NAME))+
  geom_point(data=subset(TF_data$flowcytometry,NAME %in% c("control1", "control2","control3", "GFP")), 
             size=1, color="black")+   
  geom_text_repel(data=subset(TF_data$flowcytometry,NAME %in% c("control1", "control2","control3", "GFP")), 
                  aes(label=rep("control", 4)))+
  theme_bw(base_size = 12)+
       scale_x_continuous(breaks = seq(20, 80, by=20), limits=c(20,70))+
     scale_y_continuous(breaks = seq(20, 50, by=10), limits=c(20, 50))+
  theme(axis.title.x = element_text(size=12),
        axis.title.y = element_text(size=12),
        axis.text.x = element_text(size=12),
        axis.text.y = element_text(size=12)) 

#Figure 3c
TF_data$screening_comparison %>%
ggplot(aes(x=PC1, y=PC1_T3)) +
  xlab("Maturation Score (Single TF)")+
  ylab("Maturation Score (Single TF + T3)")+
    geom_point(size=1, color="darkgray")+
  geom_point(data=subset(TF_data$screening_comparison, 
                         (PC1 > mean(PC1)+sd(PC1)& (PC1_T3 > mean(PC1_T3)+sd(PC1_T3)))), size=2, color="red")+
  geom_point(data=subset(TF_data$screening_comparison, 
                         (PC1 < mean(PC1)+sd(PC1)& (PC1_T3 > mean(PC1_T3)+sd(PC1_T3)))), size=2, color="blue")+
  geom_point(data=subset(TF_data$screening_comparison, 
                         (PC1 > mean(PC1)+sd(PC1)& (PC1_T3 < mean(PC1_T3)+sd(PC1_T3)))), size=2, color="blue")+   
  geom_text_repel(data=subset(TF_data$screening_comparison, 
                              (PC1 > mean(PC1)+sd(PC1)& (PC1_T3 > mean(PC1_T3)+sd(PC1_T3))|
                              (PC1 < mean(PC1)+sd(PC1)& (PC1_T3 > mean(PC1_T3)+sd(PC1_T3))))|
                              (PC1 > mean(PC1)+sd(PC1)& (PC1_T3 < mean(PC1_T3)+sd(PC1_T3)))), 
                  aes(label=NAME))+
  geom_point(data=subset(TF_data$screening_comparison,NAME %in% c("control1", "control2","control3", "GFP")), 
             size=1, color="black")+   
  geom_text_repel(data=subset(TF_data$screening_comparison,NAME %in% c("control1", "control2","control3", "GFP")),
                  aes(label=rep("control", 4)))+

  theme_bw(base_size = 12)+
       scale_x_continuous(breaks = seq(20, 50, by=10), limits=c(20,45))+
     scale_y_continuous(breaks = seq(30, 60, by=10), limits=c(35, 60))+
  theme(axis.title.x = element_text(size=12),
        axis.title.y = element_text(size=12),
        axis.text.x = element_text(size=12),
        axis.text.y = element_text(size=12)) 

#Figure 3d
Flow_vs_MS <- dplyr::inner_join(
  TF_data$screening_comparison,
  TF_data$flowcytometry, by="NAME")

Flow_vs_MS %>%
ggplot(aes(x=PC1_T3, y=sLVVwT3)) +
  xlab("Maturation Score (Single TF + T3)")+
  ylab("Myom2 RFP(%) (Single TF + T3)")+
    geom_point(size=1, color="darkgray")+
  geom_point (data=subset(Flow_vs_MS, 
                          (PC1 >= mean(PC1)+sd(PC1)) & (PC1_T3 >= mean(PC1_T3)+sd(PC1_T3))), size=2, color="blue")+
    geom_point (data=subset(Flow_vs_MS, 
                            (PC1_T3 >= mean(PC1_T3)+sd(PC1_T3))  ), size=2, color="blue")+

    geom_point (data=subset(Flow_vs_MS, 
                            (sLVV >= mean(sLVV)+sd(sLVV)) & (sLVVwT3 >= mean(sLVVwT3)+sd(sLVVwT3))), size=2, color="red")+
    geom_point (data=subset(Flow_vs_MS, 
                            (sLVVwT3 >= mean(sLVVwT3)+sd(sLVVwT3))  ), size=2, color="red")+
  
 
  geom_text_repel(data=subset(Flow_vs_MS, (PC1 > mean(PC1)+sd(PC1)) & (PC1_T3 > mean(PC1_T3)+sd(PC1_T3))|
                                (PC1_T3 >= mean(PC1_T3)+sd(PC1_T3))|
                                (sLVV >= mean(sLVV)+sd(sLVV)) & (sLVVwT3 >= mean(sLVVwT3)+sd(sLVVwT3))|
                                (sLVVwT3 >= mean(sLVVwT3)+sd(sLVVwT3))), 
                  aes(label=NAME))+
  geom_point(data=subset(Flow_vs_MS,NAME %in% c("control1", "control2","control3", "GFP")), size=1, color="black")+   
  geom_text_repel(data=subset(Flow_vs_MS,NAME %in% c("control1", "control2","control3", "GFP")), aes(label=rep("control", 4)))+

  theme_bw(base_size = 12)+
     scale_x_continuous(breaks = seq(30, 60, by=10), limits=c(40, 60))+
     scale_y_continuous(breaks = seq(20, 50, by=10), limits=c(20, 50))+
  theme(axis.title.x = element_text(size=12),
        axis.title.y = element_text(size=12),
        axis.text.x = element_text(size=12),
        axis.text.y = element_text(size=12)) 

#Figure 3e
TF_data$replicate_comparison %>%
ggplot( aes(x=rep1, y=rep2)) +
   # labs(title = "Maturation score of Single TF Transduction") +
  xlab("Maturation Score (Single TF repeat 1)")+
  ylab("Maturation Score (Single TF repeat 2)")+
    geom_point(size=1, color="darkgray")+
  geom_point(data=subset(TF_data$replicate_comparison, 
                         (rep1 > mean(rep1)+sd(rep1)& (rep2 > mean(rep2)+sd(rep2)))), 
             size=2, color="red")+
  geom_point(data=subset(TF_data$replicate_comparison, 
                         (rep1 < mean(rep1)+sd(rep1)& (rep2 > mean(rep2)+sd(rep2)))), 
             size=2, color="blue")+
  geom_point(data=subset(TF_data$replicate_comparison, 
                         (rep1 > mean(rep1)+sd(rep1)& (rep2 < mean(rep2)+sd(rep2)))), 
             size=2, color="blue")+   
  
  geom_text_repel(aes(label=NAME))+
  geom_point(data=subset(TF_data$replicate_comparison,NAME %in% c("Control", "Control.2","GFP")), size=1, color="black")+   
  

  theme_bw(base_size = 12)+
    scale_x_continuous(breaks = seq(40, 60, by=10), limits=c(40, 55))+
     scale_y_continuous(breaks = seq(40, 70, by=10), limits=c(40, 65))+
  theme(axis.title.x = element_text(size=12),
        axis.title.y = element_text(size=12),
        axis.text.x = element_text(size=12),
        axis.text.y = element_text(size=12)) 


screening_selected <- TF_data$screening_T3_maturation_score[which(
  TF_data$screening_T3_maturation_score$NAME %in% c(TF_data$replicate_comparison$NAME, "control1", "control2", "control3", "GFP", "E2f6")), 
                              c("NAME", "Maturation_Score")] %>% mutate(rep = "screening")
TF_data$replicate_comparison %>% pivot_longer(cols= c(rep1, rep2), names_to="rep", values_to="Maturation_Score") %>%
   bind_rows(screening_selected) %>% 
  mutate(
    NAME = gsub("Control.2", "Control", NAME),
    NAME = gsub("control1", "Control", NAME),
    NAME = gsub("control2", "Control", NAME),
    NAME = gsub("control3", "Control", NAME),
    NAME = gsub("E2F6", "E2f6", NAME), 
    NAME = gsub("GFP", "Control", NAME)) %>% 
  ggplot(aes(x = reorder(x = NAME, X = Maturation_Score, FUN = mean, decreasing = TRUE), y=Maturation_Score)) +
 stat_summary(aes(y = Maturation_Score), fun = mean, geom = "bar", fill="gray") +
 # geom_point(size=1, position = "jitter") +  
 geom_jitter(size=1, width = 0.2) +
   theme_bw(base_size = 8)+
  theme(axis.title.x = element_text(size=8),
        axis.title.y = element_text(size=8),
        axis.text.x = element_text(angle =90, size=8),
        axis.text.y = element_text(size=8))  +
  ylab("Maturation Score") +
  xlab("") +
  scale_y_continuous(breaks = seq(0, 80, by=20), limits=c(0, 70))
```

```{r}
human_data <- readRDS("human_data.rds")
```

```{r Figure 4}
log_TPM_common <- log10(human_data$mouse_heart_common + 1)
pc_common <- prcomp(t(log_TPM_common))
calc_pc_common <- t(log_TPM_common) %*% human_data$weight_common

pc_score_common  <- data_frame(	NAME = row.names(pc_common$x), 
                        PC1 = (calc_pc_common[,1] - human_data$pc_center_common[1]),
                        PC2 = calc_pc_common[,2] - human_data$pc_center_common[2],
                         Stages = factor(age, levels=age_factor),
                        Chamber = factor(chamber, levels = chamber_factor)
)


#Figure 4a
ggplot(pc_score_common, aes(x=PC1, y=PC2, color=Stages, shape=Chamber)) +
     scale_x_continuous(breaks = seq(-30, 30, by=10), limits=c(-30,30))+
     scale_y_continuous(breaks = seq(-30, 20, by=10), limits=c(-20, 20))+
  geom_point(size=1)+
  theme_bw(base_size = 8)+
  labs(title="PCA plot, Mouse Ventricles and Atria", 
       x=paste("PC1: Contribution ", human_data$contribution[1], "%", sep=""),
       y=paste("PC2: Contribution ", human_data$contribution[2], "%", sep=""))+
  theme(axis.title.x = element_text(size=8),
        axis.title.y = element_text(size=8),
        axis.text.x = element_text(size=8),
        axis.text.y = element_text(size=8),
        legend.text = element_text(size = 8))+
    coord_fixed()

maouse_heart_counts_CAP <- ref_data$mouse_heart_counts
rownames(maouse_heart_counts_CAP) <- toupper(rownames(maouse_heart_counts_CAP))

mouse_heart_humanized_maturation_score <- 
  tibble(
    human_maturation_score(
      raw_expression = maouse_heart_counts_CAP, 
      w = human_data$weight_common,
      c = human_data$pc_center_common,
      g_filt = human_data$common_genes),
    Stages = factor(age, levels=age_factor),
    Chamber = factor(chamber, levels = chamber_factor)
    )

#Figure 4b
mouse_heart_humanized_maturation_score %>%
  filter(Chamber=="V") %>% 
  tidyplot(x=Stages, y=Maturation_Score, color=Stages, width= 70, height = 50) %>%
  add_data_points_beeswarm(size = 1) %>%
  add_mean_bar(alpha = 0.5) %>%
  adjust_x_axis_title("Stages") %>%
  adjust_y_axis_title("Maturation Score") %>%
  theme_minimal_y(fontsize=8) %>%
  remove_legend() %>% 
  add_mean_value() %>%
  adjust_y_axis (limits = c(0,100), breaks = c(0,20,40,60,80,100)) 


mouse_heart_humanized_maturation_score %>%
  filter(Chamber=="V") %>% 
ggplot(aes(x=Stages, y=(PC1+27)*1.8, fill=Stages, color= Stages))+
  scale_y_continuous(breaks = seq(0, 100, by=20), limits=c(-1, 101), labels =seq(0,100,20))+
    geom_hline(yintercept = 20, color="lightgray")+
    geom_hline(yintercept = 40, color="lightgray")+
    geom_hline(yintercept = 60, color="lightgray")+
    geom_hline(yintercept = 80, color="lightgray")+
    geom_hline(yintercept = 100, color="lightgray")+

  stat_summary(fun=mean,geom="bar",position="dodge", width=.9, color="gray", alpha = 0.5) +
  geom_point(size = 1, position=position_jitter(width= 0.4)) + 

  theme_classic(base_size = 8)+
  theme(axis.title.x = element_text(size=8),
        axis.title.y = element_text(size=8),
        axis.text.x = element_text(size=8),
        axis.text.y = element_text(size=8))+
    ylab("Maturation Score")+
  theme(legend.position = "none")+
  labs(title = "Maturation score of mouse ventricles") +
  theme(plot.title = element_text(hjust = 0.5))+
    geom_hline(yintercept = 0, color="black") 
```


```{r Figure 4c}
human_heart_score <- 
    tibble(human_maturation_score(
      raw_expression = human_data$human_counts, 
      w = human_data$weight_common,
      c = human_data$pc_center_common,
      g_filt = human_data$common_genes),
                              Stages = factor(human_data$human_stage,
                                   levels = c("fetal","adult", 
                                             "d18",  "2w", "4w")), 
                        Tx =factor(human_data$human_tx, 
                                    levels=c( "pre", "none", "vivo")), 
                        Exp = c(rep("human PSC_CMs", 3), rep("human heart", 3))) 


human_heart_score %>%  
    tidyplot(x = Stages, y=Maturation_Score, color=Exp, height = 100) %>% 
  adjust_y_axis (limits = c(0,100)) %>%
  add_mean_bar(preserve = "single") %>%
  add_data_points_beeswarm(color="black") %>%
  adjust_y_axis_title("Maturation Score") %>% 
  add_mean_value() %>%
  theme_minimal_y(fontsize=8) %>%
  remove_legend() 


human_heart_score %>%
  ggplot(aes(x = Stages, y = Maturation_Score, fill=Exp))+

  scale_y_continuous(breaks = seq(0, 100, by=20), limits=c(-1, 101), labels =seq(0,100,20))+
    geom_hline(yintercept = 20, color="lightgray")+
    geom_hline(yintercept = 40, color="lightgray")+
    geom_hline(yintercept = 60, color="lightgray")+
    geom_hline(yintercept = 80, color="lightgray")+
    geom_hline(yintercept = 100, color="lightgray")+

    stat_summary(fun=mean,geom="bar",position="dodge", width=.9, color="gray", alpha = 0.5) +
  geom_point(size = 1, position=position_jitter(width= 0.2)) + 
    
  theme_classic(base_size = 8)+
  theme(axis.title.x = element_text(size=8),
        axis.title.y = element_text(size=8),
        axis.text.x = element_text(size=8),
        axis.text.y = element_text(size=8))+
    ylab("Maturation Score")+
  theme(legend.position = "none")+
  labs(title = "Maturation Score/Human Heart and PSCCMs") +
  theme(plot.title = element_text(hjust = 0.5))+
    geom_hline(yintercept = 0, color="black") 
```
```{r Figure 4b-c}
g1 <- 
mouse_heart_humanized_maturation_score %>%
  filter(Chamber=="V") %>% 
ggplot(aes(x=Stages, y=(PC1+27)*1.8, fill=Stages, color= Stages))+
  scale_y_continuous(breaks = seq(0, 100, by=20), limits=c(-1, 101), labels =seq(0,100,20))+
    geom_hline(yintercept = 20, color="lightgray")+
    geom_hline(yintercept = 40, color="lightgray")+
    geom_hline(yintercept = 60, color="lightgray")+
    geom_hline(yintercept = 80, color="lightgray")+
    geom_hline(yintercept = 100, color="lightgray")+

  stat_summary(fun=mean,geom="bar",position="dodge", width=.9, color="gray", alpha = 0.5) +
  geom_point(size = 1, position=position_jitter(width= 0.4)) + 

  theme_classic(base_size = 8)+
  theme(axis.title.x = element_text(size=8),
        axis.title.y = element_text(size=8),
        axis.text.x = element_text(size=8),
        axis.text.y = element_text(size=8))+
    ylab("Maturation Score")+
  theme(legend.position = "none")+
  labs(title = "Maturation score of mouse ventricles") +
  theme(plot.title = element_text(hjust = 0.5))+
    geom_hline(yintercept = 0, color="black") 

g2 <- 
human_heart_score %>%
  ggplot(aes(x = Stages, y = Maturation_Score, fill=Exp))+

  scale_y_continuous(breaks = seq(0, 100, by=20), limits=c(-1, 101), labels =seq(0,100,20))+
    geom_hline(yintercept = 20, color="lightgray")+
    geom_hline(yintercept = 40, color="lightgray")+
    geom_hline(yintercept = 60, color="lightgray")+
    geom_hline(yintercept = 80, color="lightgray")+
    geom_hline(yintercept = 100, color="lightgray")+

    stat_summary(fun=mean,geom="bar",position="dodge", width=.9, color="gray", alpha = 0.5) +
  geom_point(size = 1, position=position_jitter(width= 0.2)) + 
    
  theme_classic(base_size = 8)+
  theme(axis.title.x = element_text(size=8),
        axis.title.y = element_text(size=8),
        axis.text.x = element_text(size=8),
        axis.text.y = element_text(size=8))+
    ylab("Maturation Score")+
  theme(legend.position = "none")+
  labs(title = "Maturation Score/Human Heart and PSCCMs") +
  theme(plot.title = element_text(hjust = 0.5))+
    geom_hline(yintercept = 0, color="black") 

plot_grid(g1, g2, align = "h", rel_widths=c(10,5))
# ggsave("Frontiers/mouse_heart_human_heart_psccms.pdf", width=18, height=9, units = "cm")
```
