# Supplementary material for: Transcriptome-based maturation assessment revealed pro-maturation transcription factors of cardiomyocytes
Source: Front Bioeng Biotechnol. 2026 Feb 18;14:1717996. doi: 10.3389/fbioe.2026.1717996 (PMC12957250; doi:10.3389/fbioe.2026.1717996)
Supplement: Supplementary file 6 [file Table1.xlsx]

## Sheet: Sheet1
TF name	Accession Number	Source	Secondary Assay	Selection Criteria
Ahr	NM_001621.4	Ultimate ORF (IOH36592)	Yes	Myom2
Arntl	BC041129	ORFeome
Atf3	NM_001674.3	Ultimate ORF (IOH6465)
Atf6	BC014969	ORFeome	Yes	Score
Bcl6	BC142705	ORFeome
Calr	NM_004343.3	Ultimate ORF (IOH6741)
Cebpa	NM_001287514.1	this study (cloned)	Yes	Myom2
Cebpb	NM_005194.2	Ultimate ORF (IOH6847)	Yes	Score
Creb1	NM_134442.2	Ultimate ORF (IOH9797)
Crebbp	NM_001025432	Addgene (#16701)	Yes	Score
Crebl2	NM_001310.2	Ultimate ORF (IOH41451)	Yes	Score
Csdc2	BC067113	ORFeome
Ctcf	BC014267	ORFeome	Yes	Myom2
E2f6	NM_001952.3	Ultimate ORF (IOH6989)	Yes	Score
Ep300	U01877	Addgene (#10717)
Esr2	BC024181.2	Ultimate ORF (IOH10714)
Esrra	NM_004451.3	RIKEN BRC (BC063795)	Yes	Score/Myom2
Esrrg	NM_206594.1	Ultimate ORF (IOH46466)	Yes	Family of Esrra
Foxc2	NM_013519.2	this study (cloned)	Yes	Myom2
Foxo3	NM_019740.2	this study (cloned)	Yes	Myom2
Foxp3	BC113401	ORFeome
Gata3	NM_001002295.1	Ultimate ORF (IOH3184)	Yes	Score
Gmnn	BC005185	ORFeome	Yes	Score
Hdac1	BC000301	ORFeome
Hdac2	NM_008229.2	this study (cloned)
Hdac3	BC000614	ORFeome
Hipk2	NM_001294143.1	this study (cloned)
Hmg20b	BC021585	ORFeome
Hnf4a	NM_178849.1	Ultimate ORF (IOH35808)	Yes	Score/Myom2
Hopx	BC014225	ORFeome
Hoxa9	BC006537	ORFeome
Ifi204	NM_008329.2	this study (cloned)
Irf3	NM_001571.2	Ultimate ORF (OH45678)
Irf4	BC015752.1	Ultimate ORF (IOH12141)
Irf8	BC126247	ORFeome
Irf9	BC035716	ORFeome
Junb	BC004250	ORFeome
Kdm5b	NM_152895.2	this study (cloned)
Klf15	BC036733	ORFeome	Yes	Myom2
Mafk	BC060834.1	Ultimate ORF (IOH29177)
Med1	BC060758	ORFeome
Men1	BC002544	ORFeome
Mkl2	NM_153588.3	this study (cloned)
Mta1	BC006177	ORFeome	Yes	Myom2
Mterf2	BC025984	ORFeome	Yes	Myom2
Nacc2	NM_001037098.1	this study (cloned)	Yes	Score/Myom2
Ncoa2	NM_001302702.1	this study (cloned)
Nfatc2	NM_001136073.2	this study (cloned)
Nfe2l1	BC010623	ORFeome	Yes	Myom2
Nostrin	NM_052946.2	Ultimate ORF (IOH12770)	Yes	Myom2
Npas2	BC051351.1	Ultimate ORF (IOH29403)
Nr1d1	NM_021724.1	Ultimate ORF (IOH29121)
Nr1h3	BC008819	ORFeome
Nr1i3	BC069626	ORFeome	Yes	Myom2
Nr2c2	BC051670	ORFeome
Nr3c1	BC015610	ORFeome	Yes	Myom2
Nr4a3	NM_015743.3	this study (cloned)	Yes	Score
Nr5a2	NM_003822.3	Ultimate ORF (IOH46533)
Nupr1	NM_012385.2	Ultimate ORF (IOH4278)
Pax6	NM_000280.2	RIKEN BRC (BC011953)
Ppara	BC000052	ORFeome
Ppard	BC002715	ORFeome
Pparg	NM_005037.4	Ultimate ORF (IOH39661)
Ppargc1a	NM_008904.2	this study (cloned)	Yes	Score/Myom2
Ppargc1b	NM_133249.2	this study (cloned)	Yes	Score
Prdm1	BC103832	ORFeome
Rb1	NM_000321.2	Addgene (#70555)
Rbck1	BC000983	ORFeome	Yes	Score
Rbl1	NM_011249.2	this study (cloned)	Yes	Score
Rbpj	BC020780	ORFeome
Rnf141	BC018104	ORFeome	Yes	Score/Myom2
Rora	NM_134262.1	Ultimate ORF (IOH43547)	Yes	Myom2
Rxrg	BC012063	ORFeome
Sirt1	BC012499.1	Ultimate ORF (IOH11855)
Smarcb1	NM_003073.3	Ultimate ORF (IOH29630)	Yes	Myom2
Sox2	BC013923	ORFeome
Spdef	BC021299	ORFeome
Spi1	NM_003120.1	Ultimate ORF (IOH41504)
Srebf1	BC057388	ORFeome
Stat5a	BC027036	ORFeome
Stat5b	BC020868	ORFeome
Taf1a	BC013808	ORFeome
Tcf7l2	BC032656.1	Ultimate ORF (IOH21979)
Tfam	NM_003201.1	Ultimate ORF (IOH42148)
Tob1	BC031406	ORFeome
Tp53	NM_000546.2	Ultimate ORF (IOH53966)
Trim21	NM_003141.3	RIKEN BRC (BC010861)
Usf1	NM_007122.3	Ultimate ORF (IOH27901)
Vhl	BC058831	ORFeome
Wt1	BC032861.2	Ultimate ORF (IOH27111)
Zbtb20	BC029041	ORFeome	Yes	Score
Zbtb7a	BC019108.1	RIKEN BRC (BC084568)	Yes	Score
