# Supplementary material for: Transcriptome-based maturation assessment revealed pro-maturation transcription factors of cardiomyocytes
Source: Front Bioeng Biotechnol. 2026 Feb 18;14:1717996. doi: 10.3389/fbioe.2026.1717996 (PMC12957250; doi:10.3389/fbioe.2026.1717996)
Supplement: Supplementary file 7 [file DataSheet5.zip]

Archive with 2 entries (2 files):
- reference_data.rds
- __MACOSX/._reference_data.rds
